# Supplementary material for: Common and rare variant analyses implicate JARID2 in cerebral tau deposition
Source: NPJ Dement. 2026 Jul 3;2(1):52. doi: 10.1038/s44400-026-00107-6 (PMC13331746; doi:10.1038/s44400-026-00107-6)
Supplement: Supplementary file 2 — Supplementary Information [file 44400_2026_107_MOESM2_ESM.xlsx]

## Sheet: Supplementary Table 3.
Suuplementary Table 3. Association analysis involving non-Hispanic White subjects showing SNPs with genome-wide significant association for Tau deposition
SNP	Nearest gene	CHR	BP	Variant type	Overlapping regulatory region			Effect	ADNI cohort				A4 cohort				Tau-SUVR Meta-analysis
					Lymphoblastoid cell line	Embryonic stem cells	Adult human brain tissues		Beta	SE	P-value	MAF	Beta	SE	P-value	MAF	Beta	SE	P-value	Dir	HetISq	HetChiSq	HetDf	HetPVal
rs78636169	JARID2	6	15242005	Upstream variant	Heterochromatin; low signal	Weak transcribed	None	A	0.73	0.17	1.66e-05	0.04	0.7	0.16	1.44e-05	0.06	0.71	0.12	5.76e-10	++	0	0.01	1	0.9
rs200751686	JARID2	6	15213555	Intergenic region	Heterochromatin; low signal	Heterochromatin; low signal	None	CA	0.66	0.16	6.7e-05	0.05	0.7	0.16	1.65e-05	0.06	0.68	0.11	2.74e-09	++	0	0.03	1	0.86
rs7292124	ISX	22	35419122	Intergenic region	Heterochromatin; low signal	Heterochromatin; low signal	None	C	0.77	0.16	1.75e-06	0.05	0.58	0.2	0.00439	0.04	0.69	0.12	2.2e-08	++	0	0.53	1	0.46
rs116155001	RP5-947P14.1-RP11-478L17.1	1	107079904	Intergenic region	Heterochromatin; low signal	Heterochromatin; low signal	None	A	1.4	0.31	7.81e-06	0.01	1.17	0.41	0.00427	0.01	1.32	0.25	8.76e-08	++	0	0.2	1	0.65
rs114422826	RP5-947P14.1-RP11-478L17.1	1	107055366	Intergenic region	Heterochromatin; low signal	Heterochromatin; low signal	None	G	1.4	0.31	7.81e-06	0.01	1.17	0.41	0.00427	0.01	1.32	0.25	8.78e-08	++	0	0.2	1	0.65
rs112518363	CSGALNACT1-INTS10	8	19661058	Intergenic region	Heterochromatin; low signal	Heterochromatin; low signal	None	G	1.17	0.25	5.76e-06	0.02	1.09	0.41	0.00786	0.01	1.15	0.22	1.05e-07	++	0	0.03	1	0.87
rs114940578	AC004901.1	7	47001136	Intron variant	Heterochromatin; low signal	Heterochromatin; low signal	None	A	1.28	0.25	5.69e-07	0.02	0.72	0.45	0.11	0.01	1.15	0.22	1.76e-07	++	16.9	1.2	1	0.27
rs116560676	AC004901.1	7	47001137	Intron variant	Heterochromatin; low signal	Heterochromatin; low signal	None	T	1.28	0.25	5.69e-07	0.02	0.72	0.45	0.11	0.01	1.15	0.22	1.76e-07	++	16.9	1.2	1	0.27
rs73102974	AC004901.1	7	46999060	Intron variant	Heterochromatin; low signal	Heterochromatin; low signal	None	G	1.28	0.25	5.69e-07	0.02	0.72	0.45	0.11	0.01	1.15	0.22	1.76e-07	++	16.9	1.2	1	0.27
rs80257052	JARID2	6	15366460	Intron variant	Strong_Enhancer	Transcriptional transition	None	T	0.67	0.19	0.000582	0.03	0.65	0.17	0.000115	0.05	0.66	0.13	1.77e-07	++	0	0	1	0.95
rs79991339	JARID2	6	15407383	Intron variant	Weak transcribed	Transcriptional transition	None	C	0.62	0.19	0.00111	0.03	0.63	0.16	8.66e-05	0.06	0.63	0.12	2.51e-07	++	0	0	1	0.97
rs74671815	RP11-146I2.1	6	15094935	Upstream gene variant	Heterochromatin; low signal	Heterochromatin; low signal	None	A	0.64	0.2	0.00115	0.03	0.7	0.18	8.9e-05	0.05	0.67	0.13	2.75e-07	++	0	0.05	1	0.83
rs139965611	AC005022.1-AC005027.3	7	41642607	Intergenic region	Heterochromatin; low signal	Heterochromatin; low signal	None	T	0.89	0.21	2.14e-05	0.02	0.65	0.22	0.0038	0.03	0.77	0.15	2.79e-07	++	0	0.63	1	0.43
rs7262931	SGK2	20	42188050	Intron variant	Heterochromatin; low signal	Weak transcribed	None	C	0.56	0.14	5.48e-05	0.07	0.46	0.15	0.00181	0.09	0.51	0.1	2.89e-07	++	0	0.22	1	0.64
rs56176153	Y_RNA-AC020601.1	2	138561026	Intergenic region	Heterochromatin; low signal	Heterochromatin; low signal	None	T	0.34	0.1	0.000433	0.14	0.4	0.11	0.00026	0.15	0.37	0.07	3.29e-07	++	0	0.17	1	0.68
rs112441779	RN7SL332P-AL050335.1	6	15131245	Intergenic region	Weak transcribed	Heterochromatin; low signal	None	T	0.61	0.19	0.0011	0.03	0.66	0.17	0.000115	0.05	0.64	0.13	3.38e-07	++	0	0.04	1	0.84
rs114272033	ISCA1P2-RP5-1065P14.2	1	229192813	Intergenic region	Polycomb-repressed	Heterochromatin; low signal	None	A	1.06	0.24	1.4e-05	0.02	0.9	0.35	0.01	0.01	1.01	0.2	3.92e-07	++	0	0.15	1	0.7
rs75305046	JARID2	6	15335703	Intron variant	Strong_Enhancer	Transcriptional transition	None	C	0.64	0.19	0.00073	0.03	0.62	0.17	0.000245	0.05	0.63	0.12	4.86e-07	++	0	0.01	1	0.91
rs10888752	ZYG11B	1	53193046	Intron variant	Weak_Promoter	Weak_Promoter	None	G	1.27	0.26	1.2e-06	0.02	0.65	0.42	0.12	0.01	1.1	0.22	4.96e-07	++	35.9	1.56	1	0.21
rs138727281	NRG3	10	84674214	Intron variant	Weak transcribed	Heterochromatin; low signal	None	A	1.113	0.2653	3.407e-05	0.01489	0.8877	0.3181	0.00559	0.01608	1.0207	0.2039	5.524e-07	++	0	0.295	1	0.5868
rs113253465	LSAMP	3	116995385	Intron variant	Heterochromatin; low signal	Heterochromatin; low signal	None	A	1.222	0.2756	1.227e-05	0.01241	1.144	0.4972	0.02205	0.006431	1.2037	0.2411	5.972e-07	++	0	0.019	1	0.891
rs118149470	GABBR2	9	101428700	Intron variant	Heterochromatin; low signal	Heterochromatin; low signal	None	A	1.264	0.3036	3.912e-05	0.01117	1.045	0.3768	0.005891	0.01125	1.1779	0.2365	6.359e-07	++	0	0.205	1	0.6511
rs12529719	AL050335.1-RP11-560J1.2	6	15228489	Intergenic region	Heterochromatin; low signal	Heterochromatin; low signal	None	A	0.5742	0.183	0.001835	0.03846	0.6548	0.1696	0.0001383	0.04984	0.6175	0.1245	7.027e-07	++	0	0.104	1	0.7468
rs543712182	AL050335.1-RP11-560J1.2	6	15232756	Intergenic region	Heterochromatin; low signal	Heterochromatin; low signal	None	A	0.5742	0.183	0.001835	0.03722	0.6343	0.1658	0.0001587	0.05305	0.6072	0.123	7.895e-07	++	0	0.059	1	0.8078
rs75049360	JARID2	6	15265899	Intron variant	Strong_Enhancer	Weak_Promoter	Distal Enhancer	T	0.6912	0.2061	0.0008794	0.02605	0.6427	0.1778	0.0003513	0.04823	0.6634	0.1347	8.472e-07	++	0	0.032	1	0.8587
rs142629644	MIR3144-RNU6-214P	6	120551246	Intergenic region	Heterochromatin; low signal	Insulator	None	G	0.9844	0.3258	0.002696	0.01117	1.288	0.3273	0.0001029	0.01608	1.1353	0.2311	8.979e-07	++	0	0.432	1	0.5112
rs61768462	RP3-357I16.1-RP4-591L5.1	1	30727316	Intergenic region	Heterochromatin; low signal	Weak_Enhancer	None	T	0.8443	0.1901	1.186e-05	0.03102	0.5819	0.263	0.02766	0.02412	0.7544	0.1541	9.86e-07	++	0	0.653	1	0.4191
rs35330226	RP3-357I16.1-RP4-591L5.1	1	30713744	Intergenic region	Heterochromatin; low signal	Heterochromatin; low signal	None	T	0.7476	0.1645	7.485e-06	0.05211	0.4645	0.2228	0.03791	0.03055	0.6479	0.1324	9.907e-07	++	4.1	1.043	1	0.3071
rs4949560	RP3-357I16.1-RP4-591L5.1	1	30714577	Intergenic region	Heterochromatin; low signal	Heterochromatin; low signal	None	T	0.7476	0.1645	7.485e-06	0.05211	0.4645	0.2228	0.03791	0.03055	0.6479	0.1324	9.907e-07	++	4.1	1.043	1	0.3071
rs7525079	RP3-357I16.1-RP4-591L5.1	1	30716585	Intergenic region	Heterochromatin; low signal	Heterochromatin; low signal	None	T	0.7476	0.1645	7.485e-06	0.05211	0.4645	0.2228	0.03791	0.03055	0.6479	0.1324	9.907e-07	++	4.1	1.043	1	0.3071
rs6661218	RP3-357I16.1-RP4-591L5.1	1	30711813	Intergenic region	Heterochromatin; low signal	Heterochromatin; low signal	None	C	0.7476	0.1645	7.485e-06	0.05211	0.4645	0.2228	0.03791	0.03055	0.6479	0.1324	9.916e-07	++	4.1	1.043	1	0.3072
rs7529543	RP3-357I16.1-RP4-591L5.1	1	30716625	Intergenic region	Heterochromatin; low signal	Heterochromatin; low signal	None	G	0.7476	0.1645	7.485e-06	0.05211	0.4645	0.2228	0.03791	0.03055	0.6479	0.1324	9.916e-07	++	4.1	1.043	1	0.3072
rs114742337	RP4-771M4.2-RP11-5P4.1	1	63383903	Intergenic region	Heterochromatin; low signal	Weak_Enhancer	None	A	0.7169	0.1822	9.949e-05	0.0335	0.5711	0.193	0.003332	0.04662	0.6483	0.1326	1.008e-06	++	0	0.301	1	0.583
rs138887421	AC004870.4	7	47008460	Upstream gene variant	Heterochromatin; low signal	Heterochromatin; low signal	None	A	1.283	0.252	5.689e-07	0.01613	0.3612	0.5023	0.4727	0.006431	1.098	0.2253	1.096e-06	++	62.8	2.685	1	0.1013
rs56106339	LMNA	1	156078267	Intron variant	Weak transcribed	Weak_Enhancer	None	C	0.9319	0.1864	8.864e-07	0.02978	0.3263	0.3583	0.3632	0.01447	0.8032	0.1654	1.199e-06	++	55.4	2.243	1	0.1342
rs34326651	JARID2	6	15374428	synonymous variant	Transcriptional elongation	Transcriptional transition	None	C	0.5227	0.1727	0.002645	0.03474	0.5979	0.1569	0.0001672	0.06109	0.5638	0.1162	1.228e-06	++	0	0.104	1	0.7474
rs139265905	RP11-662J14.2-RP11-129M6.1	14	41183763	Intergenic region	Heterochromatin; low signal	Heterochromatin; low signal	None	C	1.043	0.2664	0.0001071	0.01737	0.7476	0.2512	0.003157	0.02251	0.8868	0.1829	1.241e-06	++	0	0.65	1	0.4201
rs62038344	AC024590.1-RP11-481E4.1	16	82390090	Intergenic region	Heterochromatin; low signal	Heterochromatin; low signal	None	A	0.5018	0.1465	0.000683	0.05335	0.6252	0.18	0.0005888	0.04984	0.5509	0.1137	1.261e-06	++	0	0.282	1	0.5952
rs140760383	CTC-786C10.1-COX6CP16	16	85307121	Intergenic region	Heterochromatin; low signal	Weak transcribed	None	G	0.7869	0.1574	8.91e-07	0.03846	0.2856	0.2132	0.1813	0.03055	0.6104	0.1267	1.451e-06	++	72	3.571	1	0.05879
rs111646565	JARID2-AS1	6	15251149	Upstream gene variant	Weak_Promoter	Weak_Enhancer	None	A	0.5742	0.183	0.001835	0.03846	0.6157	0.1681	0.0002952	0.05145	0.5967	0.1239	1.462e-06	++	0	0.028	1	0.8674
rs12527312	AL050335.1-RP11-560J1.2	6	15230136	Intergenic region	Heterochromatin; low signal	Heterochromatin; low signal	None	T	0.5742	0.183	0.001835	0.03846	0.6157	0.1681	0.0002952	0.05145	0.5967	0.1239	1.462e-06	++	0	0.028	1	0.8674
rs12530231	AL050335.1-RP11-560J1.2	6	15229606	Intergenic region	Heterochromatin; low signal	Heterochromatin; low signal	None	A	0.5742	0.183	0.001835	0.03722	0.6157	0.1681	0.0002952	0.05145	0.5967	0.1239	1.462e-06	++	0	0.028	1	0.8674
rs73359689	JARID2	6	15254908	Intron variant	Strong_Enhancer	Transcriptional transition	Distal Enhancer	A	0.5742	0.183	0.001835	0.03722	0.6157	0.1681	0.0002952	0.05145	0.5967	0.1239	1.462e-06	++	0	0.028	1	0.8674
rs75764096	JARID2-AS1	6	15250495	Upstream gene variant	Active_Promoter	Transcriptional transition	None	A	0.5742	0.183	0.001835	0.03846	0.6157	0.1681	0.0002952	0.05145	0.5967	0.1239	1.462e-06	++	0	0.028	1	0.8674
rs77428746	AL050335.1-RP11-560J1.2	6	15237771	Intergenic region	Heterochromatin; low signal	Heterochromatin; low signal	None	A	0.5742	0.183	0.001835	0.03722	0.6157	0.1681	0.0002952	0.05145	0.5967	0.1239	1.462e-06	++	0	0.028	1	0.8674
rs79670124	JARID2	6	15246022	Upstream gene variant	Active_Promoter	Active_Promoter	Proximal Enhancer	A	0.5742	0.183	0.001835	0.03722	0.6157	0.1681	0.0002952	0.05145	0.5967	0.1239	1.462e-06	++	0	0.028	1	0.8674
rs79851650	AL050335.1-RP11-560J1.2	6	15233151	Intergenic region	Weak_Enhancer	Heterochromatin; low signal	None	A	0.5742	0.183	0.001835	0.03722	0.6157	0.1681	0.0002952	0.05145	0.5967	0.1239	1.462e-06	++	0	0.028	1	0.8674
6:15230238	AL050335.1-RP11-560J1.2	6	15230238	Intergenic region	Heterochromatin; low signal	Heterochromatin; low signal	None	T	0.5742	0.183	0.001835	0.03846	0.6157	0.1681	0.0002952	0.05145	0.5967	0.1239	1.467e-06	++	0	0.028	1	0.8675
6:15252987	JARID2-AS1	6	15252987	Upstream gene variant	Weak_Promoter	Transcriptional transition	None	GT	0.5742	0.183	0.001835	0.03722	0.6157	0.1681	0.0002952	0.05145	0.5967	0.1239	1.467e-06	++	0	0.028	1	0.8675
rs111483604	AL050335.1-RP11-560J1.2	6	15228997	Intergenic region	Heterochromatin; low signal	Heterochromatin; low signal	None	G	0.5742	0.183	0.001835	0.03846	0.6157	0.1681	0.0002952	0.05145	0.5967	0.1239	1.467e-06	++	0	0.028	1	0.8675
rs12527270	AL050335.1-RP11-560J1.2	6	15229776	Intergenic region	Heterochromatin; low signal	Heterochromatin; low signal	None	G	0.5742	0.183	0.001835	0.03846	0.6157	0.1681	0.0002952	0.05145	0.5967	0.1239	1.467e-06	++	0	0.028	1	0.8675
rs12529010	AL050335.1-RP11-560J1.2	6	15229811	Intergenic region	Heterochromatin; low signal	Heterochromatin; low signal	None	G	0.5742	0.183	0.001835	0.03846	0.6157	0.1681	0.0002952	0.05145	0.5967	0.1239	1.467e-06	++	0	0.028	1	0.8675
rs6904999	AL050335.1-RP11-560J1.2	6	15232306	Intergenic region	Heterochromatin; low signal	Heterochromatin; low signal	None	G	0.5742	0.183	0.001835	0.03722	0.6157	0.1681	0.0002952	0.05145	0.5967	0.1239	1.467e-06	++	0	0.028	1	0.8675
rs11800251	RP3-357I16.1-RP4-591L5.1	1	30724705	Intergenic region	Heterochromatin; low signal	Heterochromatin; low signal	None	T	0.8443	0.1901	1.186e-05	0.0335	0.5505	0.2718	0.04372	0.02251	0.748	0.1558	1.592e-06	++	0	0.783	1	0.3762
rs151003871	RP3-357I16.1-RP4-591L5.1	1	30726244	Intergenic region	Heterochromatin; low signal	Heterochromatin; low signal	None	A	0.8443	0.1901	1.186e-05	0.03474	0.5505	0.2718	0.04372	0.02251	0.748	0.1558	1.592e-06	++	0	0.783	1	0.3762
rs61766339	RP3-357I16.1-RP4-591L5.1	1	30712987	Intergenic region	Heterochromatin; low signal	Heterochromatin; low signal	None	A	0.8443	0.1901	1.186e-05	0.0335	0.5505	0.2718	0.04372	0.02251	0.748	0.1558	1.592e-06	++	0	0.783	1	0.3762
rs61766359	RP3-357I16.1-RP4-591L5.1	1	30722033	Intergenic region	Heterochromatin; low signal	Heterochromatin; low signal	None	A	0.8443	0.1901	1.186e-05	0.03226	0.5505	0.2718	0.04372	0.02251	0.748	0.1558	1.592e-06	++	0	0.783	1	0.3762
rs6685389	RP3-357I16.1-RP4-591L5.1	1	30709585	Intergenic region	Heterochromatin; low signal	Heterochromatin; low signal	None	A	0.8443	0.1901	1.186e-05	0.0335	0.5505	0.2718	0.04372	0.02251	0.748	0.1558	1.592e-06	++	0	0.783	1	0.3762
rs76054017	RP3-357I16.1-RP4-591L5.1	1	30721971	Intergenic region	Heterochromatin; low signal	Heterochromatin; low signal	None	A	0.8443	0.1901	1.186e-05	0.03226	0.5505	0.2718	0.04372	0.02251	0.748	0.1558	1.592e-06	++	0	0.783	1	0.3762
rs61766338	RP3-357I16.1-RP4-591L5.1	1	30710379	Intergenic region	Heterochromatin; low signal	Heterochromatin; low signal	None	C	0.8443	0.1901	1.186e-05	0.03226	0.5505	0.2718	0.04372	0.02251	0.748	0.1559	1.593e-06	++	0	0.783	1	0.3762
rs61768463	RP3-357I16.1-RP4-591L5.1	1	30727501	Intergenic region	Heterochromatin; low signal	Weak_Enhancer	None	G	0.8443	0.1901	1.186e-05	0.03474	0.5505	0.2718	0.04372	0.02251	0.748	0.1559	1.593e-06	++	0	0.783	1	0.3762
rs6702811	RP3-357I16.1-RP4-591L5.1	1	30709634	Intergenic region	Heterochromatin; low signal	Heterochromatin; low signal	None	C	0.8443	0.1901	1.186e-05	0.0335	0.5505	0.2718	0.04372	0.02251	0.748	0.1559	1.593e-06	++	0	0.783	1	0.3762
rs138338441	AC092684.1	2	164969273	Intron variant	Heterochromatin; low signal	Heterochromatin; low signal	None	T	0.9688	0.2935	0.00106	0.01241	1.255	0.3547	0.000467	0.01286	1.0849	0.2262	1.624e-06	++	0	0.386	1	0.5345
rs61968319	NALCN-AS1	13	101581782	Intron variant	Heterochromatin; low signal	Heterochromatin; low signal	None	T	1.128	0.2891	0.0001144	0.01241	1.235	0.4453	0.005897	0.008039	1.1597	0.2426	1.747e-06	++	0	0.041	1	0.8404
rs115191082	RP11-364B6.1-FTLP17	1	104640701	Intergenic region	Heterochromatin; low signal	Heterochromatin; low signal	None	T	1.204	0.2546	3.238e-06	0.01613	0.6062	0.4521	0.1809	0.008039	1.0604	0.2219	1.768e-06	++	24.5	1.325	1	0.2497
rs112772777	CES5A-RP11-461O7.1	16	56079580	Intergenic region	Heterochromatin; low signal	Heterochromatin; low signal	None	A	0.69	0.1646	3.46e-05	0.03722	0.4947	0.2066	0.01725	0.03698	0.6143	0.1288	1.85e-06	++	0	0.546	1	0.4601
rs78641048	CES5A-RP11-461O7.1	16	56080808	Intergenic region	Heterochromatin; low signal	Heterochromatin; low signal	None	C	0.69	0.1646	3.46e-05	0.03722	0.4947	0.2066	0.01725	0.03698	0.6143	0.1288	1.852e-06	++	0	0.546	1	0.4601
rs150477486	FYN	6	112024290	Upstream gene variant	Transcriptional elongation	Heterochromatin; low signal	None	T	1.159	0.2501	5.039e-06	0.01737	0.57	0.3203	0.07616	0.01608	0.9363	0.1972	2.062e-06	++	52.3	2.097	1	0.1476
rs150964852	PALM2	9	112452018	Intron variant	Heterochromatin; low signal	Heterochromatin; low signal	None	T	1.06	0.2244	3.336e-06	0.02109	0.4951	0.4508	0.273	0.008039	0.9481	0.2009	2.38e-06	++	20.3	1.255	1	0.2625
rs61766334	RP3-357I16.1	1	30700283	Downstream gene variant	Polycomb-repressed	Heterochromatin; low signal	None	G	0.8441	0.1941	1.785e-05	0.03102	0.5505	0.2718	0.04372	0.02251	0.7451	0.158	2.418e-06	++	0	0.771	1	0.3799
rs61766337	RP3-357I16.1	1	30702585	Downstream gene variant	Heterochromatin; low signal	Heterochromatin; low signal	None	G	0.8441	0.1941	1.785e-05	0.03102	0.5505	0.2718	0.04372	0.02251	0.7451	0.158	2.418e-06	++	0	0.771	1	0.3799
rs769449	TOMM40	19	45410002	Downstream gene variant	Heterochromatin; low signal	Weak_Promoter	Proximal Enhancer	A	0.3817	0.09217	4.291e-05	0.1551	0.2446	0.09986	0.01489	0.2476	0.3187	0.0678	2.565e-06	++	1.6	1.016	1	0.3134
rs34572445	DEPDC1	1	68956153	Intron variant	Weak transcribed	Transcriptional elongation	None	G	0.7964	0.1617	1.271e-06	0.04467	0.2727	0.2154	0.2066	0.03698	0.608	0.1294	2.612e-06	++	73.5	3.773	1	0.05208
rs117781934	FGF14	13	102467889	Intron variant	Heterochromatin; low signal	Heterochromatin; low signal	None	A	1.187	0.2749	2.03e-05	0.01365	0.9447	0.4992	0.05938	0.006431	1.1307	0.2409	2.676e-06	++	0	0.18	1	0.671
6:15226060	AL050335.1-RP11-560J1.2	6	15226060	Intergenic region	Heterochromatin; low signal	Weak transcribed	None	T	0.5313	0.1802	0.003391	0.04094	0.6157	0.1681	0.0002952	0.05145	0.5764	0.123	2.79e-06	++	0	0.117	1	0.7321
rs112727302	AL050335.1-RP11-560J1.2	6	15225220	Intergenic region	Heterochromatin; low signal	Weak transcribed	None	A	0.5313	0.1802	0.003391	0.04094	0.6157	0.1681	0.0002952	0.05145	0.5764	0.123	2.79e-06	++	0	0.117	1	0.7321
rs113065758	AL050335.1-RP11-560J1.2	6	15212401	Intergenic region	Heterochromatin; low signal	Heterochromatin; low signal	None	A	0.5313	0.1802	0.003391	0.03722	0.6157	0.1681	0.0002952	0.05145	0.5764	0.123	2.79e-06	++	0	0.117	1	0.7321
rs61271709	AL050335.1-RP11-560J1.2	6	15228099	Intergenic region	Heterochromatin; low signal	Weak_Enhancer	None	A	0.5313	0.1802	0.003391	0.0397	0.6157	0.1681	0.0002952	0.05145	0.5764	0.123	2.79e-06	++	0	0.117	1	0.7321
rs73357720	AL050335.1-RP11-560J1.2	6	15225177	Intergenic region	Heterochromatin; low signal	Weak transcribed	None	A	0.5313	0.1802	0.003391	0.04094	0.6157	0.1681	0.0002952	0.05145	0.5764	0.123	2.79e-06	++	0	0.117	1	0.7321
rs77908444	AL050335.1-RP11-560J1.2	6	15225071	Intergenic region	Heterochromatin; low signal	Weak transcribed	None	T	0.5313	0.1802	0.003391	0.03846	0.6157	0.1681	0.0002952	0.05145	0.5764	0.123	2.79e-06	++	0	0.117	1	0.7321
rs9476802	AL050335.1-RP11-560J1.2	6	15221584	Intergenic region	Weak transcribed	Heterochromatin; low signal	None	T	0.5313	0.1802	0.003391	0.04094	0.6157	0.1681	0.0002952	0.05145	0.5764	0.123	2.79e-06	++	0	0.117	1	0.7321
rs112468787	AL050335.1-RP11-560J1.2	6	15220952	Intergenic region	Weak transcribed	Heterochromatin; low signal	None	G	0.5313	0.1802	0.003391	0.04094	0.6157	0.1681	0.0002952	0.05145	0.5764	0.123	2.799e-06	++	0	0.117	1	0.7322
rs113782517	AL050335.1-RP11-560J1.2	6	15222906	Intergenic region	Weak transcribed	Polycomb-repressed	None	G	0.5313	0.1802	0.003391	0.03846	0.6157	0.1681	0.0002952	0.05145	0.5764	0.123	2.799e-06	++	0	0.117	1	0.7322
rs12525768	AL050335.1-RP11-560J1.2	6	15223452	Intergenic region	Weak_Enhancer	Polycomb-repressed	None	G	0.5313	0.1802	0.003391	0.04094	0.6157	0.1681	0.0002952	0.05145	0.5764	0.123	2.799e-06	++	0	0.117	1	0.7322
rs61136001	AL050335.1-RP11-560J1.2	6	15227721	Intergenic region	Heterochromatin; low signal	Weak transcribed	None	C	0.5313	0.1802	0.003391	0.04342	0.6157	0.1681	0.0002952	0.05145	0.5764	0.123	2.799e-06	++	0	0.117	1	0.7322
rs73357717	AL050335.1-RP11-560J1.2	6	15225083	Intergenic region	Heterochromatin; low signal	Weak transcribed	None	G	0.5313	0.1802	0.003391	0.04094	0.6157	0.1681	0.0002952	0.05145	0.5764	0.123	2.799e-06	++	0	0.117	1	0.7322
rs73357719	AL050335.1-RP11-560J1.2	6	15225118	Intergenic region	Heterochromatin; low signal	Weak transcribed	None	C	0.5313	0.1802	0.003391	0.04094	0.6157	0.1681	0.0002952	0.05145	0.5764	0.123	2.799e-06	++	0	0.117	1	0.7322
rs9464775	AL050335.1-RP11-560J1.2	6	15224024	Intergenic region	Heterochromatin; low signal	Heterochromatin; low signal	None	G	0.5313	0.1802	0.003391	0.04094	0.6157	0.1681	0.0002952	0.05145	0.5764	0.123	2.799e-06	++	0	0.117	1	0.7322
rs76744906	JARID2	6	15461236	Intron variant	Transcriptional elongation	Transcriptional transition	None	G	0.4862	0.1753	0.005838	0.0335	0.5979	0.1569	0.0001672	0.06109	0.5481	0.117	2.808e-06	++	0	0.225	1	0.6352
rs78795505	JARID2	6	15474235	Intron variant	Transcriptional elongation	Transcriptional transition	None	G	0.4862	0.1753	0.005838	0.0335	0.5979	0.1569	0.0001672	0.06109	0.5481	0.117	2.808e-06	++	0	0.225	1	0.6352
rs10414043	APOC1	19	45415713	Upstream gene variant	Polycomb-repressed	Weak transcribed	None	A	0.3817	0.09217	4.291e-05	0.1638	0.2399	0.09958	0.01661	0.2476	0.3164	0.0677	2.951e-06	++	8.3	1.091	1	0.2964
rs7256200	APOC1	19	45415935	Upstream gene variant	Polycomb-repressed	Insulator	None	T	0.3817	0.09217	4.291e-05	0.1638	0.2399	0.09958	0.01661	0.2476	0.3164	0.0677	2.951e-06	++	8.3	1.091	1	0.2964
rs56396025	SEMA4A	1	156122101	Upstream gene variant	Strong_Enhancer	Weak_Enhancer	None	C	0.73	0.1687	1.941e-05	0.04467	0.5801	0.3197	0.0706	0.01768	0.6974	0.1492	2.968e-06	++	0	0.172	1	0.6787
rs73006722	SEMA4A	1	156115806	Upstream gene variant	Weak_Enhancer	Insulator	Distal Enhancer	T	0.73	0.1687	1.941e-05	0.04218	0.5801	0.3197	0.0706	0.01768	0.6974	0.1492	2.968e-06	++	0	0.172	1	0.6787
rs73006728	SEMA4A	1	156118282	Upstream gene variant	Strong_Enhancer	Weak_Enhancer	Proximal Enhancer	A	0.73	0.1687	1.941e-05	0.04591	0.5801	0.3197	0.0706	0.01768	0.6974	0.1492	2.968e-06	++	0	0.172	1	0.6787
rs56276404	SEMA4A	1	156122073	Upstream gene variant	Strong_Enhancer	Weak_Enhancer	None	G	0.73	0.1687	1.941e-05	0.04467	0.5801	0.3197	0.0706	0.01768	0.6974	0.1493	2.971e-06	++	0	0.172	1	0.6787
rs74116499	SEMA4A	1	156122524	Upstream gene variant	Strong_Enhancer	Weak_Enhancer	None	C	0.73	0.1687	1.941e-05	0.04715	0.5801	0.3197	0.0706	0.01768	0.6974	0.1493	2.971e-06	++	0	0.172	1	0.6787
rs75602075	PPHLN1	12	42780116	Upstream gene variant	Transcriptional elongation	Weak transcribed	None	G	1.105	0.2453	8.992e-06	0.01861	0.5773	0.3206	0.07269	0.01608	0.9105	0.1949	2.996e-06	++	41.4	1.705	1	0.1916
rs114547615	RP3-357I16.1-RP4-591L5.1	1	30744678	Intergenic region	Heterochromatin; low signal	Weak transcribed	None	G	0.9119	0.2204	4.356e-05	0.02233	0.6446	0.2816	0.02275	0.0209	0.8106	0.1737	3.051e-06	++	0	0.558	1	0.4552
rs73194085	STARP1-HNRNPA3P5	13	66175610	Intergenic region	Heterochromatin; low signal	Heterochromatin; low signal	None	T	0.4882	0.1442	0.0007894	0.04963	0.5659	0.1751	0.001363	0.05305	0.5196	0.1114	3.086e-06	++	0	0.117	1	0.7321
rs149171669	RP11-352D13.5	15	69570408	Upstream gene variant	Heterochromatin; low signal	Heterochromatin; low signal	None	A	0.4694	0.128	0.0002803	0.06948	0.4348	0.1519	0.004494	0.08039	0.4551	0.0979	3.377e-06	++	0	0.03	1	0.8618
rs181654376	RP11-12N13.2-RP11-12N13.1	3	165944609	Intergenic region	Heterochromatin; low signal	Heterochromatin; low signal	None	T	1.245	0.2743	7.682e-06	0.01117	0.6439	0.4172	0.1238	0.009646	1.064	0.2293	3.485e-06	++	30.9	1.446	1	0.2291
rs59714961	SEMA4A	1	156118893	Upstream gene variant	Strong_Enhancer	Weak_Enhancer	None	T	0.7087	0.1661	2.52e-05	0.04591	0.5801	0.3197	0.0706	0.01768	0.6814	0.1474	3.804e-06	++	0	0.127	1	0.7214
rs117448613	RP11-662J14.2-RP11-129M6.1	14	41249945	Intergenic region	Heterochromatin; low signal	Heterochromatin; low signal	None	G	0.9194	0.2392	0.0001424	0.02109	0.6548	0.2448	0.007882	0.02412	0.7904	0.1712	3.908e-06	++	0	0.597	1	0.4398
rs113281608	RP11-146I2.1-RP1-190J20.2	6	15096531	Intergenic region	Heterochromatin; low signal	Heterochromatin; low signal	None	A	0.4053	0.1634	0.01358	0.04467	0.6811	0.1673	5.945e-05	0.05145	0.5398	0.117	3.94e-06	++	28	1.389	1	0.2386
rs140202716	RP1-190J20.2	6	15098481	Downstream gene variant	Heterochromatin; low signal	Heterochromatin; low signal	None	G	0.4053	0.1634	0.01358	0.04467	0.6811	0.1673	5.945e-05	0.05145	0.5398	0.117	3.94e-06	++	28	1.389	1	0.2386
rs111929950	RP1-190J20.2	6	15100780	Downstream gene variant	Heterochromatin; low signal	Heterochromatin; low signal	None	A	0.4077	0.1653	0.01407	0.04342	0.6811	0.1673	5.945e-05	0.05145	0.5426	0.1177	4.002e-06	++	25.9	1.35	1	0.2454
rs149495022	RN7SL332P	6	15109992	Upstream gene variant	Heterochromatin; low signal	Weak transcribed	None	A	0.4077	0.1653	0.01407	0.04342	0.6811	0.1673	5.945e-05	0.05145	0.5426	0.1177	4.002e-06	++	25.9	1.35	1	0.2454
rs1964834	RN7SL332P	6	15109363	Upstream gene variant	Heterochromatin; low signal	Weak_Enhancer	None	C	0.4077	0.1653	0.01407	0.04342	0.6811	0.1673	5.945e-05	0.05145	0.5426	0.1177	4.002e-06	++	25.9	1.35	1	0.2454
rs75582218	RP1-190J20.2	6	15105069	Upstream gene variant	Heterochromatin; low signal	Heterochromatin; low signal	None	A	0.4077	0.1653	0.01407	0.04342	0.6811	0.1673	5.945e-05	0.05145	0.5426	0.1177	4.002e-06	++	25.9	1.35	1	0.2454
rs80231326	RN7SL332P	6	15111754	Upstream gene variant	Heterochromatin; low signal	Weak transcribed	None	T	0.4077	0.1653	0.01407	0.04342	0.6811	0.1673	5.945e-05	0.05145	0.5426	0.1177	4.002e-06	++	25.9	1.35	1	0.2454
rs77590642	RP1-190J20.2	6	15101613	Downstream gene variant	Heterochromatin; low signal	Heterochromatin; low signal	None	C	0.4077	0.1653	0.01407	0.04342	0.6811	0.1673	5.945e-05	0.05145	0.5425	0.1177	4.018e-06	++	25.9	1.349	1	0.2454
rs78079096	RN7SL332P	6	15111385	Upstream gene variant	Heterochromatin; low signal	Weak transcribed	None	C	0.4077	0.1653	0.01407	0.04342	0.6811	0.1673	5.945e-05	0.05145	0.5425	0.1177	4.018e-06	++	25.9	1.349	1	0.2454
rs2100048	THSD7B-Y_RNA	2	138461852	Intergenic region	Heterochromatin; low signal	Heterochromatin; low signal	None	C	0.3172	0.09485	0.0009117	0.1365	0.342	0.1075	0.001615	0.1495	0.328	0.0712	4.034e-06	++	0	0.03	1	0.8628
rs4459471	HNRNPUP1	14	43771097	Downstream gene variant	Heterochromatin; low signal	Heterochromatin; low signal	None	A	0.3353	0.07784	2.118e-05	0.2494	0.1885	0.09253	0.04244	0.2653	0.2746	0.0596	4.089e-06	++	32	1.472	1	0.2251
rs11405646	HNRNPUP1	14	43773838	Downstream gene variant	Heterochromatin; low signal	Heterochromatin; low signal	None	TA	0.3353	0.07784	2.118e-05	0.2494	0.1885	0.09253	0.04244	0.2653	0.2746	0.0596	4.093e-06	++	32	1.471	1	0.2251
rs77206482	CES5A-RP11-461O7.1	16	56026433	Intergenic region	Heterochromatin; low signal	Heterochromatin; low signal	None	T	0.7129	0.1665	2.374e-05	0.03598	0.4134	0.2037	0.04328	0.03859	0.5931	0.129	4.254e-06	++	22.7	1.294	1	0.2553
rs71493981	CTNNA3	10	68302800	Intron variant	Heterochromatin; low signal	Heterochromatin; low signal	None	T	1.305	0.3129	3.797e-05	0.01117	0.7317	0.3184	0.02223	0.01608	1.0237	0.2233	4.558e-06	++	39.3	1.647	1	0.1994
rs35348088	CTNNA3	10	68322275	Intron variant	Heterochromatin; low signal	Heterochromatin; low signal	None	C	1.305	0.3129	3.797e-05	0.01117	0.7317	0.3184	0.02223	0.01608	1.0238	0.2233	4.563e-06	++	39.3	1.647	1	0.1994
rs35892477	CTNNA3	10	68304274	Intron variant	Heterochromatin; low signal	Heterochromatin; low signal	None	C	1.305	0.3129	3.797e-05	0.01117	0.7317	0.3184	0.02223	0.01608	1.0238	0.2233	4.563e-06	++	39.3	1.647	1	0.1994
rs117017992	RP11-662J14.2-RP11-129M6.1	14	41147273	Intergenic region	Heterochromatin; low signal	Heterochromatin; low signal	None	C	0.9194	0.2392	0.0001424	0.02109	0.6577	0.2518	0.009455	0.02251	0.7955	0.1736	4.574e-06	++	0	0.567	1	0.4515
rs139037577	RP11-662J14.2-RP11-129M6.1	14	41124071	Intergenic region	Heterochromatin; low signal	Heterochromatin; low signal	None	G	0.9194	0.2392	0.0001424	0.02109	0.6577	0.2518	0.009455	0.02251	0.7955	0.1736	4.574e-06	++	0	0.567	1	0.4515
rs2139654	NRXN1	2	50507719	Intron variant	Heterochromatin; low signal	Heterochromatin; low signal	None	G	0.2493	0.09061	0.006225	0.1811	0.3875	0.1018	0.0001694	0.1865	0.3103	0.0677	4.623e-06	++	2.6	1.027	1	0.311
rs12411966	CTNNA3	10	68369694	Intron variant	Heterochromatin; low signal	Heterochromatin; low signal	None	T	1.49	0.3344	1.108e-05	0.01489	0.6937	0.3562	0.05241	0.01286	1.1175	0.244	4.632e-06	++	62.3	2.653	1	0.1034
rs12416039	CTNNA3	10	68355067	Intron variant	Heterochromatin; low signal	Heterochromatin; low signal	None	T	1.49	0.3344	1.108e-05	0.01489	0.6937	0.3562	0.05241	0.01286	1.1175	0.244	4.632e-06	++	62.3	2.653	1	0.1034
rs12416067	CTNNA3	10	68355163	Intron variant	Heterochromatin; low signal	Heterochromatin; low signal	None	A	1.49	0.3344	1.108e-05	0.01489	0.6937	0.3562	0.05241	0.01286	1.1175	0.244	4.632e-06	++	62.3	2.653	1	0.1034
rs76211590	CTNNA3	10	68347705	Intron variant	Heterochromatin; low signal	Heterochromatin; low signal	None	C	1.49	0.3344	1.108e-05	0.01489	0.6937	0.3562	0.05241	0.01286	1.1175	0.244	4.632e-06	++	62.3	2.653	1	0.1034
rs77813534	CTNNA3	10	68354271	Intron variant	Heterochromatin; low signal	Heterochromatin; low signal	None	A	1.49	0.3344	1.108e-05	0.01489	0.6937	0.3562	0.05241	0.01286	1.1175	0.244	4.632e-06	++	62.3	2.653	1	0.1034
rs12413152	CTNNA3	10	68363629	Intron variant	Heterochromatin; low signal	Heterochromatin; low signal	None	C	1.49	0.3344	1.108e-05	0.01489	0.6937	0.3562	0.05241	0.01286	1.1176	0.244	4.635e-06	++	62.3	2.652	1	0.1034
rs78209192	CTNNA3	10	68356611	Intron variant	Heterochromatin; low signal	Heterochromatin; low signal	None	G	1.49	0.3344	1.108e-05	0.01489	0.6937	0.3562	0.05241	0.01286	1.1176	0.244	4.635e-06	++	62.3	2.652	1	0.1034
rs78554181	CTNNA3	10	68348006	Intron variant	Heterochromatin; low signal	Heterochromatin; low signal	None	G	1.49	0.3344	1.108e-05	0.01489	0.6937	0.3562	0.05241	0.01286	1.1176	0.244	4.635e-06	++	62.3	2.652	1	0.1034
rs377699726	RNU6-522P	6	15316243	Downstream gene variant	Strong_Enhancer	Transcriptional transition	None	CTT	0.6445	0.1892	0.0007299	0.03102	0.551	0.1786	0.002221	0.04823	0.5951	0.13	4.671e-06	++	0	0.129	1	0.7195
rs368314888	RP11-16O13.1-RP11-88E18.1	14	43724568	Intergenic region	Heterochromatin; low signal	Heterochromatin; low signal	None	C	0.3392	0.09023	0.000198	0.1737	0.2798	0.1059	0.008677	0.1897	0.3143	0.0687	4.816e-06	++	0	0.182	1	0.6697
rs112517281	RP11-146I2.1	6	15093871	Upstream gene variant	Heterochromatin; low signal	Heterochromatin; low signal	None	T	0.4053	0.1634	0.01358	0.04467	0.663	0.1657	7.905e-05	0.05305	0.5322	0.1164	4.851e-06	++	18.3	1.225	1	0.2685
rs74326501	RP11-146I2.1	6	15094221	Upstream gene variant	Heterochromatin; low signal	Heterochromatin; low signal	None	A	0.4053	0.1634	0.01358	0.04467	0.663	0.1657	7.905e-05	0.05305	0.5322	0.1164	4.851e-06	++	18.3	1.225	1	0.2685
rs9464746	RP11-146I2.1	6	15093472	Upstream gene variant	Heterochromatin; low signal	Heterochromatin; low signal	None	G	0.4053	0.1634	0.01358	0.04715	0.663	0.1657	7.905e-05	0.05305	0.5321	0.1164	4.87e-06	++	18.3	1.224	1	0.2685
rs75942231	CTNNA3	10	68326799	Intron variant	Heterochromatin; low signal	Heterochromatin; low signal	None	A	1.511	0.3313	6.986e-06	0.01241	0.633	0.3368	0.06116	0.01447	1.0798	0.2363	4.903e-06	++	71	3.449	1	0.06328
rs12778001	CTNNA3	10	68324670	Intron variant	Heterochromatin; low signal	Heterochromatin; low signal	None	C	1.511	0.3313	6.986e-06	0.01241	0.633	0.3368	0.06116	0.01447	1.0799	0.2364	4.905e-06	++	71	3.448	1	0.06331
SNP, Single Nucleotide Polymorphisms; Chr, Chromosome; A1, Effect allele; MAF, Minor Allele Frequency; SE, Standard error; Dir, Effect direction; Het ChiSq, Chi-square value for heterogeneity test; Het PVal, P-value for heterogeneity in effect sizes in meta-analysis.

## Sheet: Supplementary Table 4.
Suuplementary Table 4. Association analysis involving multi-ethnic subjects showing SNPs with genome-wide significant association for Tau deposition
SNP	Gene	CHR	BP	Variant type	Overlapping regulatory region			Effect	ADNI cohort				A4 cohort				Tau-SUVR meta-analysis
					Lymphoblastoid cell line	Embryonic stem cells	Adult human brain tissues		Beta	SE	P-value	MAF	Beta	SE	P-value	MAF	Beta	SE	P-value	Dir	HetISq	HetChiSq	HetDf	HetPVal
rs78636169	JARID2	6	15242005	Upstream gene variant	Heterochromatin; low signal	Weak transcribed	None	A	0.68	0.16	2.98e-05	0.04	0.72	0.15	3.94e-06	0.06	0.7	0.11	2.957e-10	++	0	0.04	1	0.84
rs200751686	AL050335.1-RP11-560J1.2	6	15213555	Intergenic region	Heterochromatin; low signal	Heterochromatin; low signal	None	CA	0.63	0.16	7.98e-05	0.04	0.71	0.15	3.23e-06	0.06	0.67	0.11	6.836e-10	++	0	0.11	1	0.74
rs80257052	JARID2	6	15366460	Intron variant	Strong_Enhancer	Transcriptional transition	None	T	0.69	0.19	0.000355	0.03	0.68	0.16	3.34e-05	0.05	0.68	0.12	3.273e-08	++	0	0.01	1	0.95
rs79991339	JARID2	6	15407383	Intron variant	Weak transcribed	Transcriptional transition	None	C	0.65	0.19	0.000684	0.03	0.65	0.15	2.62e-05	0.06	0.65	0.12	4.927e-08	++	0	0	1	0.97
rs74671815	RP11-146I2.1	6	15094935	Upstream gene variant	Heterochromatin; low signal	Heterochromatin; low signal	None	A	0.66	0.2	0.000764	0.03	0.72	0.17	2.56e-05	0.05	0.69	0.13	5.422e-08	++	0	0.05	1	0.83
rs75305046	JARID2	6	15335703	Intron variant	Strong_Enhancer	Transcriptional transition	None	C	0.67	0.19	0.000467	0.03	0.64	0.16	7.22e-05	0.05	0.65	0.12	9.509e-08	++	0	0.01	1	0.92
rs17576261	JARID2	6	15382780	Intron variant	Weak_Enhancer	Transcriptional transition	None	A	0.57	0.18	0.00135	0.03	0.65	0.15	2.56e-05	0.06	0.62	0.12	9.987e-08	++	0	0.15	1	0.7
rs139965611	AC005022.1-AC005027.3	7	41642607	Intergenic region	Heterochromatin; low signal	Heterochromatin; low signal	None	T	0.91	0.21	1.2e-05	0.02	0.63	0.21	0.00328	0.03	0.78	0.15	1.587e-07	++	0	0.9	1	0.34
rs75049360	JARID2	6	15265899	Intron variant	Strong_Enhancer	Weak_Promoter	Distal Enhancer	T	0.72	0.21	0.00058	0.03	0.67	0.17	9.79e-05	0.05	0.69	0.13	1.604e-07	++	0	0.03	1	0.87
rs112441779	RN7SL332P-AL050335.1	6	15131245	Intergenic region	Weak transcribed	Heterochromatin; low signal	None	T	0.57	0.18	0.00187	0.03	0.69	0.16	3.3e-05	0.05	0.64	0.12	1.844e-07	++	0	0.21	1	0.65
rs34326651	JARID2	6	15374428	synonymous variant	Transcriptional elongation	Transcriptional transition	None	C	0.55	0.17	0.00167	0.03	0.62	0.15	5.16e-05	0.06	0.59	0.11	2.533e-07	++	0	0.12	1	0.73
rs138727281	NRG3	10	84674214	Intron variant	Weak transcribed	Heterochromatin; low signal	None	A	1.15	0.27	1.74e-05	0.01	0.89	0.32	0.00552	0.02	1.05	0.2	2.966e-07	++	0	0.4	1	0.53
rs12529719	AL050335.1-RP11-560J1.2	6	15228489	Intergenic region	Heterochromatin; low signal	Heterochromatin; low signal	None	A	0.52	0.17	0.00285	0.04	0.68	0.16	3.73e-05	0.05	0.6	0.12	3.617e-07	++	0	0.48	1	0.49
rs543712182	AL050335.1-RP11-560J1.2	6	15232756	Intergenic region	Heterochromatin; low signal	Heterochromatin; low signal	None	A	0.52	0.17	0.00302	0.04	0.66	0.16	4.22e-05	0.05	0.6	0.12	4.084e-07	++	0	0.36	1	0.55
rs118149470	GABBR2	9	101428700	Intron variant	Heterochromatin; low signal	Heterochromatin; low signal	None	A	1.289	0.3037	2.745e-05	0.01117	1.038	0.3784	0.006414	0.01061	1.1911	0.2372	5.13e-07	++	0	0.266	1	0.6058
rs76744906	JARID2	6	15461236	Intron variant	Transcriptional elongation	Transcriptional transition	None	G	0.508	0.1751	0.003927	0.0335	0.6239	0.1521	5.164e-05	0.06061	0.5738	0.1151	6.23e-07	++	0	0.249	1	0.618
rs78795505	JARID2	6	15474235	Intron variant	Transcriptional elongation	Transcriptional transition	None	G	0.508	0.1751	0.003927	0.0335	0.6239	0.1521	5.164e-05	0.06061	0.5738	0.1151	6.23e-07	++	0	0.249	1	0.618
rs4608937	RP11-889L3.1-N4BP3	5	177510571	Intergenic region	Weak transcribed	Weak_Enhancer	None	A	0.3426	0.06954	1.232e-06	0.3176	0.1532	0.08286	0.06541	0.3288	0.2647	0.0534	7.01e-07	++	67.2	3.052	1	0.08065
rs112772777	CES5A-RP11-461O7.1	16	56079580	Intergenic region	Heterochromatin; low signal	Heterochromatin; low signal	None	A	0.7273	0.1619	9.261e-06	0.03722	0.4781	0.2074	0.0218	0.03485	0.6334	0.1278	7.2e-07	++	0	0.893	1	0.3447
rs78641048	CES5A-RP11-461O7.1	16	56080808	Intergenic region	Heterochromatin; low signal	Heterochromatin; low signal	None	C	0.7273	0.1619	9.261e-06	0.03722	0.4781	0.2074	0.0218	0.03485	0.6335	0.1278	7.22e-07	++	0	0.892	1	0.3449
rs111646565	JARID2-AS1	6	15251149	Upstream gene variant	Weak_Promoter	Weak_Enhancer	None	A	0.517	0.1722	0.002848	0.03846	0.6449	0.1615	8.078e-05	0.05152	0.5848	0.118	7.26e-07	++	0	0.292	1	0.5887
rs12527312	AL050335.1-RP11-560J1.2	6	15230136	Intergenic region	Heterochromatin; low signal	Heterochromatin; low signal	None	T	0.517	0.1722	0.002848	0.03846	0.6449	0.1615	8.078e-05	0.05152	0.5848	0.118	7.26e-07	++	0	0.292	1	0.5887
rs75764096	JARID2-AS1	6	15250495	Upstream gene variant	Active_Promoter	Transcriptional transition	None	A	0.517	0.1722	0.002848	0.03846	0.6449	0.1615	8.078e-05	0.05152	0.5848	0.118	7.26e-07	++	0	0.292	1	0.5887
6:15230238	AL050335.1-RP11-560J1.2	6	15230238	Intergenic region	Heterochromatin; low signal	Heterochromatin; low signal	None	T	0.517	0.1722	0.002848	0.03846	0.6449	0.1615	8.078e-05	0.05152	0.5848	0.1181	7.35e-07	++	0	0.292	1	0.5888
rs111483604	AL050335.1-RP11-560J1.2	6	15228997	Intergenic region	Heterochromatin; low signal	Heterochromatin; low signal	None	G	0.517	0.1722	0.002848	0.03846	0.6449	0.1615	8.078e-05	0.05152	0.5848	0.1181	7.35e-07	++	0	0.292	1	0.5888
rs12527270	AL050335.1-RP11-560J1.2	6	15229776	Intergenic region	Heterochromatin; low signal	Heterochromatin; low signal	None	G	0.517	0.1722	0.002848	0.03846	0.6449	0.1615	8.078e-05	0.05152	0.5848	0.1181	7.35e-07	++	0	0.292	1	0.5888
rs12529010	AL050335.1-RP11-560J1.2	6	15229811	Intergenic region	Heterochromatin; low signal	Heterochromatin; low signal	None	G	0.517	0.1722	0.002848	0.03846	0.6449	0.1615	8.078e-05	0.05152	0.5848	0.1181	7.35e-07	++	0	0.292	1	0.5888
rs12530231	AL050335.1-RP11-560J1.2	6	15229606	Intergenic region	Heterochromatin; low signal	Heterochromatin; low signal	None	A	0.5205	0.1744	0.00302	0.03722	0.6449	0.1615	8.078e-05	0.05152	0.5872	0.1187	7.6e-07	++	0	0.273	1	0.6014
rs73359689	JARID2	6	15254908	Intron variant	Strong_Enhancer	Transcriptional transition	Distal Enhancer	A	0.5205	0.1744	0.00302	0.03722	0.6449	0.1615	8.078e-05	0.05152	0.5872	0.1187	7.6e-07	++	0	0.273	1	0.6014
rs77428746	AL050335.1-RP11-560J1.2	6	15237771	Intergenic region	Heterochromatin; low signal	Heterochromatin; low signal	None	A	0.5205	0.1744	0.00302	0.03722	0.6449	0.1615	8.078e-05	0.05152	0.5872	0.1187	7.6e-07	++	0	0.273	1	0.6014
rs79670124	JARID2	6	15246022	Upstream gene variant	Active_Promoter	Active_Promoter	Proximal Enhancer	A	0.5205	0.1744	0.00302	0.03722	0.6449	0.1615	8.078e-05	0.05152	0.5872	0.1187	7.6e-07	++	0	0.273	1	0.6014
rs79851650	AL050335.1-RP11-560J1.2	6	15233151	Intergenic region	Weak_Enhancer	Heterochromatin; low signal	None	A	0.5205	0.1744	0.00302	0.03722	0.6449	0.1615	8.078e-05	0.05152	0.5872	0.1187	7.6e-07	++	0	0.273	1	0.6014
6:15252987	JARID2-AS1	6	15252987	Upstream gene variant	Weak_Promoter	Transcriptional transition	None	GT	0.5205	0.1744	0.00302	0.03722	0.6449	0.1615	8.078e-05	0.05152	0.5872	0.1188	7.68e-07	++	0	0.273	1	0.6015
rs6904999	AL050335.1-RP11-560J1.2	6	15232306	Intergenic region	Heterochromatin; low signal	Heterochromatin; low signal	None	G	0.5205	0.1744	0.00302	0.03722	0.6449	0.1615	8.078e-05	0.05152	0.5872	0.1188	7.68e-07	++	0	0.273	1	0.6015
rs114742337	RP4-771M4.2-RP11-5P4.1	1	63383903	Intergenic region	Heterochromatin; low signal	Weak_Enhancer	None	A	0.7391	0.1822	6.019e-05	0.0335	0.5616	0.1936	0.003984	0.04394	0.6561	0.1329	7.98e-07	++	0	0.444	1	0.5052
rs7262931	SGK2	20	42188050	Intron variant	Heterochromatin; low signal	Weak transcribed	None	C	0.5225	0.1284	5.728e-05	0.07196	0.4087	0.144	0.004826	0.08485	0.4724	0.096	8.7e-07	++	0	0.346	1	0.5563
rs56176153	Y_RNA-AC020601.1	2	138561026	Intergenic region	Heterochromatin; low signal	Heterochromatin; low signal	None	T	0.3442	0.09411	0.0002893	0.1352	0.3469	0.1051	0.001071	0.1485	0.3454	0.0702	8.74e-07	++	0	0	1	0.9848
rs11739583	RP11-889L3.1-N4BP3	5	177504116	Intergenic region	Weak transcribed	Weak transcribed	None	G	0.3395	0.06866	1.132e-06	0.3263	0.145	0.08507	0.0892	0.3455	0.2632	0.0535	8.77e-07	++	68.2	3.148	1	0.07602
rs11748761	RP11-889L3.1-N4BP3	5	177504158	Intergenic region	Weak transcribed	Weak transcribed	None	A	0.3362	0.06852	1.355e-06	0.3251	0.148	0.0849	0.08228	0.3439	0.2623	0.0534	9.01e-07	++	66.2	2.962	1	0.08525
rs377699726	RNU6-522P	6	15316243	Downstream gene variant	Strong_Enhancer	Transcriptional transition	None	CTT	0.6678	0.1892	0.0004665	0.03102	0.5868	0.1711	0.0006846	0.04848	0.6234	0.1272	9.49e-07	++	0	0.1	1	0.7513
rs138338441	AC092684.1	2	164969273	Intron variant	Heterochromatin; low signal	Heterochromatin; low signal	None	T	1.005	0.2939	0.0006879	0.01241	1.268	0.3558	0.0004207	0.01212	1.1112	0.2269	9.77e-07	++	0	0.323	1	0.5696
rs61768462	RP3-357I16.1-RP4-591L5.1	1	30727316	Intergenic region	Heterochromatin; low signal	Weak_Enhancer	None	T	0.8462	0.187	7.984e-06	0.03102	0.5398	0.2559	0.03565	0.02424	0.7401	0.1512	9.82e-07	++	0	0.93	1	0.3349
6:15226060	AL050335.1-RP11-560J1.2	6	15226060	Intergenic region	Heterochromatin; low signal	Weak transcribed	None	T	0.4896	0.1682	0.00381	0.04094	0.6449	0.1615	8.078e-05	0.05152	0.5701	0.1167	1.04e-06	++	0	0.442	1	0.5062
rs112727302	AL050335.1-RP11-560J1.2	6	15225220	Intergenic region	Heterochromatin; low signal	Weak transcribed	None	A	0.4896	0.1682	0.00381	0.04094	0.6449	0.1615	8.078e-05	0.05152	0.5701	0.1167	1.04e-06	++	0	0.442	1	0.5062
rs73357720	AL050335.1-RP11-560J1.2	6	15225177	Intergenic region	Heterochromatin; low signal	Weak transcribed	None	A	0.4896	0.1682	0.00381	0.04094	0.6449	0.1615	8.078e-05	0.05152	0.5701	0.1167	1.04e-06	++	0	0.442	1	0.5062
rs9476802	AL050335.1-RP11-560J1.2	6	15221584	Intergenic region	Weak transcribed	Heterochromatin; low signal	None	T	0.4896	0.1682	0.00381	0.04094	0.6449	0.1615	8.078e-05	0.05152	0.5701	0.1167	1.04e-06	++	0	0.442	1	0.5062
rs112468787	AL050335.1-RP11-560J1.2	6	15220952	Intergenic region	Weak transcribed	Heterochromatin; low signal	None	G	0.4896	0.1682	0.00381	0.04094	0.6449	0.1615	8.078e-05	0.05152	0.5701	0.1168	1.05e-06	++	0	0.442	1	0.5063
rs12525768	AL050335.1-RP11-560J1.2	6	15223452	Intergenic region	Weak_Enhancer	Polycomb-repressed	None	G	0.4896	0.1682	0.00381	0.04094	0.6449	0.1615	8.078e-05	0.05152	0.5701	0.1168	1.05e-06	++	0	0.442	1	0.5063
rs73357717	AL050335.1-RP11-560J1.2	6	15225083	Intergenic region	Heterochromatin; low signal	Weak transcribed	None	G	0.4896	0.1682	0.00381	0.04094	0.6449	0.1615	8.078e-05	0.05152	0.5701	0.1168	1.05e-06	++	0	0.442	1	0.5063
rs73357719	AL050335.1-RP11-560J1.2	6	15225118	Intergenic region	Heterochromatin; low signal	Weak transcribed	None	C	0.4896	0.1682	0.00381	0.04094	0.6449	0.1615	8.078e-05	0.05152	0.5701	0.1168	1.05e-06	++	0	0.442	1	0.5063
rs9464775	AL050335.1-RP11-560J1.2	6	15224024	Intergenic region	Heterochromatin; low signal	Heterochromatin; low signal	None	G	0.4896	0.1682	0.00381	0.04094	0.6449	0.1615	8.078e-05	0.05152	0.5701	0.1168	1.05e-06	++	0	0.442	1	0.5063
rs7806790	EGFR	7	55107056	Intron variant	Heterochromatin; low signal	Heterochromatin; low signal	None	C	0.8521	0.1957	1.707e-05	0.0335	0.609	0.2608	0.02013	0.02424	0.765	0.1568	1.06e-06	++	0	0.553	1	0.4572
rs34890405	RP11-889L3.1-N4BP3	5	177508458	Intergenic region	Weak transcribed	Weak_Enhancer	None	C	0.3458	0.06978	1.073e-06	0.3213	0.1398	0.08421	0.09784	0.3348	0.2623	0.0538	1.09e-06	++	71.7	3.532	1	0.0602
rs34893110	RP11-889L3.1-N4BP3	5	177509467	Intergenic region	Weak transcribed	Weak transcribed	None	T	0.3458	0.06978	1.073e-06	0.3213	0.1398	0.08421	0.09784	0.3348	0.2623	0.0538	1.09e-06	++	71.7	3.532	1	0.0602
rs4976806	RP11-889L3.1-N4BP3	5	177507767	Intergenic region	Weak transcribed	Weak transcribed	None	T	0.3458	0.06978	1.073e-06	0.3213	0.1398	0.08421	0.09784	0.3348	0.2623	0.0538	1.09e-06	++	71.7	3.532	1	0.0602
rs4976807	RP11-889L3.1-N4BP3	5	177507914	Intergenic region	Weak transcribed	Weak transcribed	None	G	0.3458	0.06978	1.073e-06	0.3213	0.1398	0.08421	0.09784	0.3348	0.2624	0.0538	1.09e-06	++	71.7	3.529	1	0.06031
rs4976808	RP11-889L3.1-N4BP3	5	177507917	Intergenic region	Weak transcribed	Weak transcribed	None	G	0.3458	0.06978	1.073e-06	0.3213	0.1398	0.08421	0.09784	0.3348	0.2624	0.0538	1.09e-06	++	71.7	3.529	1	0.06031
rs58184656	RP11-889L3.1-N4BP3	5	177508895	Intergenic region	Weak transcribed	Weak_Enhancer	None	C	0.3458	0.06978	1.073e-06	0.3213	0.1398	0.08421	0.09784	0.3348	0.2624	0.0538	1.09e-06	++	71.7	3.529	1	0.06031
rs62390501	RP11-889L3.1-N4BP3	5	177508392	Intergenic region	Weak transcribed	Weak transcribed	None	A	0.3458	0.06978	1.073e-06	0.3213	0.1398	0.08421	0.09784	0.3348	0.2623	0.0538	1.09e-06	++	71.7	3.532	1	0.0602
rs62390504	RP11-889L3.1-N4BP3	5	177508944	Intergenic region	Weak transcribed	Weak_Enhancer	None	G	0.3458	0.06978	1.073e-06	0.3213	0.1398	0.08421	0.09784	0.3348	0.2624	0.0538	1.09e-06	++	71.7	3.529	1	0.06031
rs62390530	RP11-889L3.1-N4BP3	5	177509459	Intergenic region	Weak transcribed	Weak transcribed	None	G	0.3458	0.06978	1.073e-06	0.3213	0.1398	0.08421	0.09784	0.3348	0.2624	0.0538	1.09e-06	++	71.7	3.529	1	0.06031
rs67596535	RP11-889L3.1-N4BP3	5	177509098	Intergenic region	Weak transcribed	Weak transcribed	None	C	0.3458	0.06978	1.073e-06	0.3213	0.1398	0.08421	0.09784	0.3348	0.2624	0.0538	1.09e-06	++	71.7	3.529	1	0.06031
rs113065758	AL050335.1-RP11-560J1.2	6	15212401	Intergenic region	Heterochromatin; low signal	Heterochromatin; low signal	None	A	0.4987	0.1744	0.004472	0.03722	0.6449	0.1615	8.078e-05	0.05152	0.5771	0.1187	1.17e-06	++	0	0.377	1	0.5392
rs150477486	FYN	6	112024290	Upstream gene variant	Transcriptional elongation	Heterochromatin; low signal	None	T	1.179	0.2469	2.53e-06	0.01737	0.5671	0.3215	0.0787	0.01515	0.9531	0.1961	1.17e-06	++	55.9	2.268	1	0.1321
rs13177461	RP11-889L3.1-N4BP3	5	177509545	Intergenic region	Weak transcribed	Weak transcribed	None	T	0.3444	0.06985	1.207e-06	0.3226	0.1398	0.08421	0.09784	0.3348	0.2614	0.0538	1.21e-06	++	71.3	3.481	1	0.06207
rs61271709	AL050335.1-RP11-560J1.2	6	15228099	Intergenic region	Heterochromatin; low signal	Weak_Enhancer	None	A	0.4802	0.1699	0.004937	0.0397	0.6449	0.1615	8.078e-05	0.05152	0.5664	0.1173	1.37e-06	++	0	0.492	1	0.4831
rs77908444	AL050335.1-RP11-560J1.2	6	15225071	Intergenic region	Heterochromatin; low signal	Weak transcribed	None	T	0.4827	0.172	0.00526	0.03846	0.6449	0.1615	8.078e-05	0.05152	0.5686	0.118	1.44e-06	++	0	0.471	1	0.4926
rs113782517	AL050335.1-RP11-560J1.2	6	15222906	Intergenic region	Weak transcribed	Polycomb-repressed	None	G	0.4827	0.172	0.00526	0.03846	0.6449	0.1615	8.078e-05	0.05152	0.5685	0.118	1.46e-06	++	0	0.471	1	0.4927
rs77409453	JARID2	6	15507560	Intron variant	Transcriptional elongation	Transcriptional transition	None	T	0.508	0.1751	0.003927	0.0335	0.5907	0.1527	0.0001328	0.06061	0.5548	0.1153	1.51e-06	++	0	0.126	1	0.7223
rs114272033	ISCA1P2-RP5-1065P14.2	1	229192813	Intergenic region	Polycomb-repressed	Heterochromatin; low signal	None	A	0.9238	0.2282	6.205e-05	0.02109	0.9205	0.3544	0.00983	0.01212	0.9228	0.1921	1.55e-06	++	0	0	1	0.9938
rs77206482	CES5A-RP11-461O7.1	16	56026433	Intergenic region	Heterochromatin; low signal	Heterochromatin; low signal	None	T	0.7511	0.1637	5.996e-06	0.03598	0.3961	0.2045	0.05359	0.03636	0.6131	0.128	1.67e-06	++	45.3	1.828	1	0.1764
rs114547615	RP3-357I16.1-RP4-591L5.1	1	30744678	Intergenic region	Heterochromatin; low signal	Weak transcribed	None	G	0.9479	0.2201	2.102e-05	0.02233	0.6328	0.2827	0.02585	0.0197	0.8297	0.174	1.85e-06	++	0	0.769	1	0.3805
rs142629644	MIR3144-RNU6-214P	6	120551246	Intergenic region	Heterochromatin; low signal	Insulator	None	G	0.9091	0.308	0.00335	0.01117	1.262	0.3286	0.0001484	0.01515	1.0733	0.2252	1.88e-06	++	0	0.611	1	0.4344
rs62038344	AC024590.1-RP11-481E4.1	16	82390090	Intergenic region	Heterochromatin; low signal	Heterochromatin; low signal	None	A	0.4992	0.1432	0.000545	0.05335	0.5627	0.1747	0.001407	0.05152	0.5246	0.1109	2.25e-06	++	0	0.079	1	0.7791
rs61136001	AL050335.1-RP11-560J1.2	6	15227721	Intergenic region	Heterochromatin; low signal	Weak transcribed	None	C	0.4507	0.1675	0.007437	0.04342	0.6449	0.1615	8.078e-05	0.05152	0.5509	0.1165	2.28e-06	++	0	0.694	1	0.405
rs1964834	RN7SL332P	6	15109363	Upstream gene variant	Heterochromatin; low signal	Weak_Enhancer	None	C	0.3787	0.1632	0.02082	0.04342	0.7034	0.161	1.684e-05	0.05152	0.5426	0.1148	2.3e-06	++	50	1.998	1	0.1575
rs7292124	RP1-272J12.1	22	35419122	non coding transcript exon variant	Heterochromatin; low signal	Heterochromatin; low signal	None	C	0.5889	0.147	7.358e-05	0.04963	0.4929	0.196	0.01238	0.03939	0.5545	0.1178	2.5e-06	++	0	0.153	1	0.696
rs149171669	RP11-352D13.5	15	69570408	Upstream gene variant	Heterochromatin; low signal	Heterochromatin; low signal	None	A	0.486	0.1257	0.0001295	0.06948	0.4051	0.1487	0.006793	0.0803	0.4524	0.0962	2.53e-06	++	0	0.172	1	0.6785
rs112517281	RP11-146I2.1	6	15093871	Upstream gene variant	Heterochromatin; low signal	Heterochromatin; low signal	None	T	0.3787	0.1614	0.01945	0.04467	0.6865	0.1595	2.226e-05	0.05303	0.5338	0.1137	2.65e-06	++	45.4	1.833	1	0.1758
rs113305754	RP11-889L3.1-N4BP3	5	177506427	Intergenic region	Weak transcribed	Weak transcribed	None	CA	0.3275	0.06893	2.84e-06	0.34	0.1341	0.08361	0.1097	0.3485	0.2496	0.0533	2.79e-06	++	68.5	3.171	1	0.07496
rs62390499	RP11-889L3.1-N4BP3	5	177506330	Intergenic region	Weak transcribed	Weak transcribed	None	T	0.3275	0.06893	2.84e-06	0.34	0.1341	0.08361	0.1097	0.3485	0.2496	0.0533	2.79e-06	++	68.5	3.171	1	0.07496
rs72017597	RP11-889L3.1-N4BP3	5	177506592	Intergenic region	Weak transcribed	Weak transcribed	None	CAACAA	0.3275	0.06893	2.84e-06	0.34	0.1341	0.08361	0.1097	0.3485	0.2496	0.0533	2.79e-06	++	68.5	3.171	1	0.07496
rs34491975	RP11-889L3.1-N4BP3	5	177506311	Intergenic region	Weak transcribed	Weak transcribed	None	C	0.3275	0.06893	2.84e-06	0.34	0.1341	0.08361	0.1097	0.3485	0.2497	0.0533	2.79e-06	++	68.4	3.168	1	0.07509
rs56395215	RP11-889L3.1-N4BP3	5	177506636	Intergenic region	Weak transcribed	Weak transcribed	None	G	0.3275	0.06893	2.84e-06	0.34	0.1341	0.08361	0.1097	0.3485	0.2497	0.0533	2.79e-06	++	68.4	3.168	1	0.07509
rs939885	SLC51A	3	195955762	missense variant	Heterochromatin; low signal	Weak transcribed	None	A	0.2507	0.06352	9.346e-05	0.4864	0.2012	0.0782	0.01052	0.4879	0.2311	0.0494	2.86e-06	++	0	0.24	1	0.624
rs4501357	RP11-889L3.1-N4BP3	5	177510483	Intergenic region	Weak transcribed	Weak_Enhancer	None	A	0.3345	0.06993	2.434e-06	0.3226	0.1314	0.08289	0.114	0.3364	0.2504	0.0535	2.9e-06	++	71.4	3.492	1	0.06168
rs149912171	PRR16	5	119795690	Upstream gene variant	Heterochromatin; low signal	Heterochromatin; low signal	None	G	0.7117	0.151	3.365e-06	0.04839	0.3003	0.1972	0.1287	0.04394	0.5604	0.1201	3.05e-06	++	63.4	2.73	1	0.09846
rs11800251	RP3-357I16.1-RP4-591L5.1	1	30724705	Intergenic region	Heterochromatin; low signal	Heterochromatin; low signal	None	T	0.7494	0.1814	4.39e-05	0.0335	0.5467	0.2398	0.02327	0.02879	0.676	0.1449	3.07e-06	++	0	0.452	1	0.5013
rs111324482	AL050335.1-RP11-560J1.2	6	15220079	Intergenic region	Repetitive/CNV	Heterochromatin; low signal	None	A	0.4318	0.1663	0.009776	0.04218	0.6449	0.1615	8.078e-05	0.05152	0.5411	0.1161	3.15e-06	++	0	0.842	1	0.3589
rs71493981	CTNNA3	10	68302800	Intron variant	Heterochromatin; low signal	Heterochromatin; low signal	None	T	1.295	0.305	2.71e-05	0.01117	0.7361	0.3196	0.02192	0.01515	1.0297	0.2211	3.19e-06	++	37.3	1.594	1	0.2067
rs34128176	ALDH1L1-AS2	3	125915844	Intron variant	Heterochromatin; low signal	Heterochromatin; low signal	None	A	-0.1985	0.06193	0.001459	0.4181	-0.2522	0.07334	0.0006605	0.4197	-0.2208	0.0474	3.19e-06	--	0	0.312	1	0.5767
rs35348088	CTNNA3	10	68322275	Intron variant	Heterochromatin; low signal	Heterochromatin; low signal	None	C	1.295	0.305	2.71e-05	0.01117	0.7361	0.3196	0.02192	0.01515	1.0299	0.2211	3.2e-06	++	37.2	1.593	1	0.2069
rs35892477	CTNNA3	10	68304274	Intron variant	Heterochromatin; low signal	Heterochromatin; low signal	None	C	1.295	0.305	2.71e-05	0.01117	0.7361	0.3196	0.02192	0.01515	1.0299	0.2211	3.2e-06	++	37.2	1.593	1	0.2069
rs55702409	RP11-889L3.1-N4BP3	5	177506578	Intergenic region	Weak transcribed	Weak transcribed	None	A	0.3308	0.06924	2.501e-06	0.3387	0.1281	0.08347	0.1258	0.347	0.2486	0.0534	3.21e-06	++	71.2	3.478	1	0.06221
rs1968629	ALDH1L1	3	125916778	5 prime UTR premature start codon gain variant	Heterochromatin; low signal	Heterochromatin; low signal	None	G	-0.1985	0.06193	0.001459	0.4181	-0.2522	0.07334	0.0006605	0.4197	-0.2207	0.0474	3.22e-06	--	0	0.311	1	0.5769
rs769449	TOMM40	19	45410002	Downstream gene variant	Heterochromatin; low signal	Weak_Promoter	Proximal Enhancer	A	0.3919	0.0909	2.053e-05	0.1551	0.2151	0.09838	0.0295	0.2379	0.3108	0.0669	3.37e-06	++	42.4	1.735	1	0.1878
rs117448613	RP11-662J14.2-RP11-129M6.1	14	41249945	Intergenic region	Heterochromatin; low signal	Heterochromatin; low signal	None	G	0.8516	0.2256	0.0001846	0.02109	0.6488	0.2326	0.005587	0.02576	0.7538	0.1623	3.41e-06	++	0	0.39	1	0.5324
rs4679104	ALDH1L1-AS2	3	125912941	Intron variant	Heterochromatin; low signal	Heterochromatin; low signal	None	T	-0.1985	0.06193	0.001459	0.4181	-0.2494	0.07307	0.0007232	0.4212	-0.2197	0.0473	3.47e-06	--	0	0.281	1	0.5961
rs4952517	LDHAP3-AC009413.2	2	42055394	Intergenic region	Polycomb-repressed	Heterochromatin; low signal	None	C	1.009	0.2319	1.741e-05	0.01985	0.573	0.2877	0.04725	0.01667	0.8382	0.1809	3.58e-06	++	27.8	1.384	1	0.2393
rs77832879	LDHAP3	2	42050188	Downstream gene variant	Heterochromatin; low signal	Heterochromatin; low signal	None	G	1.009	0.2319	1.741e-05	0.01985	0.573	0.2877	0.04725	0.01667	0.8382	0.1809	3.58e-06	++	27.8	1.384	1	0.2393
6:15105666	RP1-190J20.2	6	15105666	Upstream gene variant	Heterochromatin; low signal	Heterochromatin; low signal	None	C	0.3606	0.1656	0.03005	0.04218	0.7034	0.161	1.684e-05	0.05152	0.536	0.1157	3.61e-06	++	54.4	2.193	1	0.1386
rs77869970	CTD-3032H12.3-RP11-26L20.3	16	55211208	Intergenic region	Heterochromatin; low signal	Weak transcribed	None	C	0.6954	0.1695	4.939e-05	0.03846	0.4423	0.1857	0.0178	0.04697	0.5809	0.1254	3.63e-06	++	0.9	1.009	1	0.3151
rs73194085	STARP1-HNRNPA3P5	13	66175610	Intergenic region	Heterochromatin; low signal	Heterochromatin; low signal	None	T	0.4929	0.1439	0.0006806	0.04963	0.5516	0.1757	0.001847	0.05	0.5164	0.1115	3.64e-06	++	0	0.066	1	0.7965
rs151003871	RP3-357I16.1-RP4-591L5.1	1	30726244	Intergenic region	Heterochromatin; low signal	Heterochromatin; low signal	None	A	0.7585	0.1783	2.621e-05	0.03474	0.4973	0.2559	0.0528	0.02424	0.6736	0.1465	4.25e-06	++	0	0.698	1	0.4035
rs61768463	RP3-357I16.1-RP4-591L5.1	1	30727501	Intergenic region	Heterochromatin; low signal	Weak_Enhancer	None	G	0.7585	0.1783	2.621e-05	0.03474	0.4973	0.2559	0.0528	0.02424	0.6737	0.1465	4.26e-06	++	0	0.697	1	0.4038
rs4519941	RP11-889L3.1-N4BP3	5	177507287	Intergenic region	Weak transcribed	Weak transcribed	None	A	0.3219	0.06905	4.286e-06	0.3412	0.1312	0.08378	0.1182	0.35	0.2451	0.0534	4.37e-06	++	67.4	3.071	1	0.07969
rs4518421	RP11-889L3.1-N4BP3	5	177507302	Intergenic region	Weak transcribed	Weak transcribed	None	C	0.3219	0.06905	4.286e-06	0.3412	0.1312	0.08378	0.1182	0.35	0.2452	0.0534	4.37e-06	++	67.4	3.069	1	0.07982
rs4526126	RP11-889L3.1-N4BP3	5	177507306	Intergenic region	Weak transcribed	Weak transcribed	None	C	0.3219	0.06905	4.286e-06	0.3412	0.1312	0.08378	0.1182	0.35	0.2452	0.0534	4.37e-06	++	67.4	3.069	1	0.07982
rs11689109	AC013439.4-SLC40A1	2	190360072	Intergenic region	Heterochromatin; low signal	Heterochromatin; low signal	None	T	0.3747	0.07995	3.822e-06	0.2072	0.1486	0.09562	0.1212	0.2076	0.2821	0.0614	4.39e-06	++	69.5	3.276	1	0.07031
rs4501359	RP11-889L3.1-N4BP3	5	177507167	Intergenic region	Weak transcribed	Weak transcribed	None	T	0.3215	0.06901	4.341e-06	0.34	0.1312	0.08378	0.1182	0.35	0.2449	0.0533	4.41e-06	++	67.3	3.06	1	0.08025
rs11041176	RBMXL2-RP11-324J3.1	11	7119125	Intergenic region	Heterochromatin; low signal	Heterochromatin; low signal	None	G	0.8763	0.2132	4.817e-05	0.02109	0.6742	0.32	0.03591	0.01515	0.8146	0.1777	4.55e-06	++	0	0.275	1	0.6003
rs61881489	RBMXL2	11	7112230	3 prime UTR variant	Heterochromatin; low signal	Heterochromatin; low signal	None	C	0.8763	0.2132	4.817e-05	0.02109	0.6742	0.32	0.03591	0.01515	0.8146	0.1777	4.55e-06	++	0	0.275	1	0.6003
rs113281608	RP11-146I2.1-RP1-190J20.2	6	15096531	Intergenic region	Heterochromatin; low signal	Heterochromatin; low signal	None	A	0.3787	0.1614	0.01945	0.04467	0.6619	0.1602	4.566e-05	0.05303	0.5208	0.1139	4.84e-06	++	35.3	1.545	1	0.2139
rs140202716	RP1-190J20.2	6	15098481	Downstream gene variant	Heterochromatin; low signal	Heterochromatin; low signal	None	G	0.3787	0.1614	0.01945	0.04467	0.6619	0.1602	4.566e-05	0.05303	0.5208	0.1139	4.84e-06	++	35.3	1.545	1	0.2139
rs74018962	CTD-3032H12.3-RP11-26L20.3	16	55192154	Intergenic region	Heterochromatin; low signal	Heterochromatin; low signal	None	C	0.6976	0.1696	4.762e-05	0.03846	0.4262	0.1878	0.02388	0.04394	0.5763	0.1261	4.9e-06	++	12.6	1.145	1	0.2847
rs112906094	AL050335.1-RP11-560J1.2	6	15198068	Intergenic region	Heterochromatin; low signal	Heterochromatin; low signal	None	A	0.4961	0.1776	0.005456	0.03598	0.5988	0.1639	0.0003019	0.05	0.5514	0.1207	4.92e-06	++	0	0.18	1	0.6714
rs113075184	AL050335.1-RP11-560J1.2	6	15211099	Intergenic region	Heterochromatin; low signal	Heterochromatin; low signal	None	T	0.4961	0.1776	0.005456	0.03598	0.5988	0.1639	0.0003019	0.05	0.5514	0.1207	4.92e-06	++	0	0.18	1	0.6714
rs201497075	AL050335.1-RP11-560J1.2	6	15199329	Intergenic region	Heterochromatin; low signal	Heterochromatin; low signal	None	A	0.4961	0.1776	0.005456	0.03598	0.5988	0.1639	0.0003019	0.05	0.5514	0.1207	4.92e-06	++	0	0.18	1	0.6714
rs75829659	AL050335.1-RP11-560J1.2	6	15205427	Intergenic region	Heterochromatin; low signal	Weak transcribed	None	C	0.4961	0.1776	0.005456	0.03598	0.5988	0.1639	0.0003019	0.05	0.5513	0.1207	4.97e-06	++	0	0.18	1	0.6715
rs10414043	APOC1	19	45415713	Upstream gene variant	Polycomb-repressed	Weak transcribed	None	A	0.3694	0.088	3.341e-05	0.1638	0.2122	0.0982	0.03143	0.2379	0.2997	0.0656	4.99e-06	++	29.3	1.415	1	0.2342
rs7256200	APOC1	19	45415935	Upstream gene variant	Polycomb-repressed	Insulator	None	T	0.3694	0.088	3.341e-05	0.1638	0.2122	0.0982	0.03143	0.2379	0.2997	0.0656	4.99e-06	++	29.3	1.415	1	0.2342
SNP, Single Nucleotide Polymorphisms; Chr, Chromosome; A1, Effect allele; MAF, Minor Allele Frequency; SE, Standard error; Dir, Effect direction; Het ChiSq, Chi-square value for heterogeneity test; Het PVal, P-value for heterogeneity in effect sizes in meta-analysis.

## Sheet: Supplementary Table 6.
Supplementary Table 6. Rare variant analysis in the JARID2 gene region using harmonized tau-SUVR
#CHROM	ID	POS	REF	ALT	VARIANT_TYPE	Overlapping regulatory region			GENE	NMISS	BETA	SE	P	All cohorts		A4		ADNI		HABS-HD		NACC		WRAP
						Lymphoblastoid cell line	Embryonic stem cells	Adult human brain tissues						MAC	MAF	MAC	MAF	MAC	MAF	MAC	MAF	MAC	MAF	MAC	MAF
6	chr6_15257832_A_G	15257832	A	G	Intron variant	Weak_Enhancer	Transcriptional transition	None	JARID2	1533	0.2751	0.06904	7.08e-05	5	0.001602	1	0.001488	0	0	2	0.001623	0	0	2	0.002924
6	chr6_15389944_A_G	15389944	A	G	Intron variant	Strong_Enhancer	Transcriptional transition	Distal Enhancer	JARID2	1533	0.1824	0.04892	0.0001999	10	0.003203	1	0.001488	1	0.002778	3	0.002435	1	0.005747	4	0.005848
6	chr6_15437117_C_T	15437117	C	T	Intron variant	Strong_Enhancer	Transcriptional transition	None	JARID2	1533	0.1824	0.04892	0.0001999	10	0.003203	1	0.001488	1	0.002778	3	0.002435	1	0.005747	4	0.005848
6	chr6_15494398_A_T	15494398	A	T	Intron variant	Transcriptional elongation	Transcriptional transition	None	JARID2	1533	0.1044	0.03178	0.001039	24	0.007687	6	0.008929	0	0	11	0.008929	0	0	7	0.01023
6	chr6_15390470_T_G	15390470	T	G	Intron variant	Strong_Enhancer	Transcriptional transition	Distal Enhancer	JARID2	1533	0.2076	0.06914	0.002725	5	0.001602	0	0	0	0	2	0.001623	0	0	3	0.004386
6	chr6_15420522_T_C	15420522	T	C	Intron variant	Weak transcribed	Transcriptional transition	None	JARID2	1533	0.1175	0.04011	0.003436	15	0.004805	2	0.002976	2	0.005556	5	0.004058	1	0.005747	5	0.00731
6	chr6_15269918_C_T	15269918	C	T	Intron variant	Strong_Enhancer	Transcriptional transition	None	JARID2	1533	0.1704	0.05849	0.003622	8	0.002562	1	0.001488	3	0.008333	4	0.003247	0	0	0	0
6	chr6_15377901_C_T	15377901	C	T	Intron variant	Transcriptional elongation	Transcriptional transition	None	JARID2	1533	0.172	0.06316	0.006533	6	0.001922	0	0	2	0.005556	1	0.0008117	0	0	3	0.004386
6	chr6_15430992_G_A	15430992	G	A	Intron variant	Weak_Enhancer	Transcriptional transition	None	JARID2	1533	0.172	0.06316	0.006533	6	0.001922	0	0	2	0.005556	1	0.0008117	0	0	3	0.004386
6	chr6_15515659_G_C	15515659	G	C	Intron variant	Transcriptional elongation	Transcriptional transition	None	JARID2	1533	0.172	0.06316	0.006533	6	0.001922	0	0	2	0.005556	1	0.0008117	0	0	3	0.004386
6	chr6_15415240_C_T	15415240	C	T	Intron variant	Weak transcribed	Weak transcribed	None	JARID2	1533	0.1644	0.06924	0.01769	5	0.001602	1	0.001488	0	0	4	0.003247	0	0	0	0
6	chr6_15473817_C_T	15473817	C	T	Intron variant	Transcriptional elongation	Transcriptional transition	None	JARID2	1533	0.1644	0.06924	0.01769	5	0.001602	1	0.001488	0	0	4	0.003247	0	0	0	0
6	chr6_15350512_G_A	15350512	G	A	Intron variant	Transcriptional elongation	Transcriptional transition	None	JARID2	1533	0.1382	0.05853	0.01832	7	0.002242	0	0	2	0.005556	1	0.0008117	0	0	4	0.005848
6	chr6_15386459_C_T	15386459	C	T	Intron variant	Strong_Enhancer	Transcriptional transition	None	JARID2	1532	-0.1295	0.055	0.01871	8	0.002564	0	0	0	0	8	0.006504	0	0	0	0
6	chr6_15272559_A_G	15272559	A	G	Intron variant	Weak_Enhancer	Transcriptional transition	None	JARID2	1533	-0.05676	0.02547	0.026	38	0.01217	9	0.01339	4	0.01111	14	0.01136	1	0.005747	10	0.01462
6	chr6_15478159_G_A	15478159	G	A	Intron variant	Transcriptional elongation	Transcriptional transition	None	JARID2	1533	-0.1089	0.04909	0.02667	10	0.003203	3	0.004464	2	0.005556	1	0.0008117	1	0.005747	3	0.004386
6	chr6_15407647_G_A	15407647	G	A	Intron variant	Weak_Enhancer	Transcriptional transition	None	JARID2	1533	0.06906	0.03187	0.03038	24	0.007687	6	0.008929	4	0.01111	8	0.006494	0	0	6	0.008772
6	chr6_15283057_T_C	15283057	T	C	Intron variant	Weak transcribed	Transcriptional transition	None	JARID2	1533	-0.05265	0.0245	0.03181	41	0.01313	11	0.01637	7	0.01944	15	0.01218	0	0	8	0.0117
6	chr6_15396545_C_T	15396545	C	T	Upstream gene variant	Weak transcribed	Transcriptional transition	None	JARID2	1533	-0.09011	0.04306	0.03655	13	0.004164	5	0.00744	1	0.002778	2	0.001623	1	0.005747	4	0.005848
6	chr6_15509490_G_A	15509490	G	A	Downstream gene variant	Transcriptional elongation	Transcriptional transition	None	JARID2	1533	-0.05947	0.02853	0.03724	30	0.009609	8	0.0119	3	0.008333	6	0.00487	2	0.01149	11	0.01608
6	chr6_15263741_C_T	15263741	C	T	Intron variant	Strong_Enhancer	Transcriptional transition	None	JARID2	1533	0.08851	0.04359	0.04251	14	0.004484	0	0	1	0.002778	11	0.008929	2	0.01149	0	0
6	chr6_15381951_C_A	15381951	C	A	Intron variant	Weak_Enhancer	Transcriptional transition	None	JARID2	1533	-0.1395	0.06931	0.04431	5	0.001602	4	0.005952	0	0	1	0.0008117	0	0	0	0
6	chr6_15410144_G_A	15410144	G	A	Intron variant	Strong_Enhancer	Transcriptional transition	None	JARID2	1533	-0.1395	0.06931	0.04431	5	0.001602	4	0.005952	0	0	1	0.0008117	0	0	0	0
6	chr6_15413144_C_T	15413144	C	T	Intron variant	Transcriptional elongation	Transcriptional transition	None	JARID2	1533	-0.1395	0.06931	0.04431	5	0.001602	4	0.005952	0	0	1	0.0008117	0	0	0	0
6	chr6_15477288_G_T	15477288	G	T	Intron variant	Transcriptional elongation	Transcriptional transition	None	JARID2	1533	-0.1395	0.06931	0.04431	5	0.001602	4	0.005952	0	0	1	0.0008117	0	0	0	0
6	chr6_15438357_C_G	15438357	C	G	Intron variant	Weak_Enhancer	Transcriptional transition	None	JARID2	1533	0.1381	0.06927	0.0463	5	0.001602	0	0	1	0.002778	2	0.001623	0	0	2	0.002924
6	chr6_15512628_A_G	15512628	A	G	Downstream gene variant	Transcriptional elongation	Transcriptional transition	Distal Enhancer	JARID2	1533	-0.08269	0.04151	0.04654	14	0.004484	5	0.00744	1	0.002778	2	0.001623	1	0.005747	5	0.00731
6	chr6_15366490_T_G	15366490	T	G	Intron variant	Strong_Enhancer	Transcriptional transition	None	JARID2	1531	0.156	0.07872	0.04763	5	0.001604	0	0	0	0	5	0.004058	0	0	0	0
6	chr6_15450757_C_T	15450757	C	T	Upstream gene variant	Weak transcribed	Transcriptional transition	None	JARID2	1533	-0.108	0.05484	0.04916	8	0.002562	1	0.001488	0	0	3	0.002435	2	0.01149	2	0.002924
6	chr6_15359914_T_G	15359914	T	G	Intron variant	Strong_Enhancer	Transcriptional transition	None	JARID2	1533	0.0716	0.03677	0.0517	15	0.005125	2	0.002976	6	0.01944	4	0.003247	0	0	3	0.004386
6	chr6_15370497_C_A	15370497	C	A	Upstream gene variant	Transcriptional elongation	Transcriptional transition	None	JARID2	1533	0.1346	0.06928	0.05214	5	0.001602	0	0	1	0.002778	0	0	0	0	4	0.005848
6	chr6_15326154_G_A	15326154	G	A	Intron variant	Strong_Enhancer	Transcriptional transition	None	JARID2	1533	0.09248	0.04785	0.05346	8	0.002883	0	0	0	0	8	0.007305	0	0	0	0
6	chr6_15347717_A_G	15347717	A	G	Intron variant	Strong_Enhancer	Transcriptional transition	None	JARID2	1533	0.09248	0.04785	0.05346	8	0.002883	0	0	0	0	8	0.007305	0	0	0	0
6	chr6_15473838_T_C	15473838	T	C	Intron variant	Transcriptional elongation	Transcriptional transition	None	JARID2	1533	0.1053	0.05484	0.05502	8	0.002562	1	0.001488	1	0.002778	1	0.0008117	0	0	5	0.00731
6	chr6_15473855_A_C	15473855	A	C	Intron variant	Transcriptional elongation	Transcriptional transition	None	JARID2	1533	0.1053	0.05484	0.05502	8	0.002562	1	0.001488	1	0.002778	1	0.0008117	0	0	5	0.00731
6	chr6_15511995_A_G	15511995	A	G	Downstream gene variant	Transcriptional elongation	Transcriptional transition	Distal Enhancer	JARID2	1533	0.1053	0.05484	0.05502	8	0.002562	1	0.001488	1	0.002778	1	0.0008117	0	0	5	0.00731
6	chr6_15293148_A_G	15293148	A	G	Intron variant	Weak_Enhancer	Transcriptional transition	None	JARID2	1533	0.05564	0.02898	0.05504	26	0.008648	12	0.01935	3	0.008333	6	0.00487	0	0	5	0.00731
6	chr6_15394379_G_A	15394379	G	A	Intron variant	Weak transcribed	Transcriptional transition	None	JARID2	1533	0.07432	0.03891	0.05635	16	0.005125	6	0.008929	1	0.002778	3	0.002435	1	0.005747	5	0.00731
6	chr6_15262040_A_G	15262040	A	G	Intron variant	Weak_Enhancer	Transcriptional transition	None	JARID2	1533	0.1209	0.06329	0.05637	6	0.001922	4	0.005952	0	0	2	0.001623	0	0	0	0
6	chr6_15433034_A_G	15433034	A	G	Intron variant	Strong_Enhancer	Transcriptional transition	None	JARID2	1533	-0.06335	0.0332	0.05656	22	0.007047	3	0.004464	3	0.008333	6	0.00487	3	0.01724	7	0.01023
6	chr6_15286742_G_A	15286742	G	A	Intron variant	Weak_Enhancer	Transcriptional transition	None	JARID2	1533	0.1044	0.0553	0.05913	8	0.002562	2	0.002976	0	0	5	0.004058	0	0	1	0.001462
6	chr6_15351670_T_C	15351670	T	C	Intron variant	Weak_Enhancer	Transcriptional transition	None	JARID2	1533	-0.09246	0.04916	0.06019	10	0.003203	3	0.004464	2	0.005556	2	0.001623	0	0	3	0.004386
6	chr6_15406801_G_A	15406801	A	G	Intron variant	Weak transcribed	Transcriptional transition	None	JARID2	1533	-0.09246	0.04916	0.06019	10	0.003203	3	0.004464	2	0.005556	2	0.001623	0	0	3	0.004386
6	chr6_15313889_G_A	15313889	G	A	Intron variant	Strong_Enhancer	Transcriptional transition	Proximal Enhancer	JARID2	1533	-0.06534	0.0348	0.06059	20	0.006406	2	0.002976	3	0.008333	5	0.004058	4	0.02299	6	0.008772
6	chr6_15441995_T_C	15441995	T	C	Intron variant	Insulator	Transcriptional transition	None	JARID2	1533	-0.07507	0.04011	0.06146	15	0.004805	1	0.001488	1	0.002778	3	0.002435	2	0.01149	8	0.0117
6	chr6_15476365_A_G	15476365	A	G	Intron variant	Transcriptional elongation	Transcriptional transition	None	JARID2	1533	0.1315	0.07105	0.06435	5	0.001602	3	0.004464	0	0	0	0	2	0.01149	0	0
6	chr6_15504405_G_A	15504405	G	A	Intron variant	Transcriptional elongation	Transcriptional transition	Distal Enhancer	JARID2	1533	0.1315	0.07105	0.06435	5	0.001602	3	0.004464	0	0	0	0	2	0.01149	0	0
6	chr6_15412665_T_G	15412665	T	G	Intron variant	Transcriptional elongation	Transcriptional transition	None	JARID2	1533	-0.09524	0.05169	0.06556	9	0.002883	3	0.004464	1	0.002778	1	0.0008117	1	0.005747	3	0.004386
6	chr6_15327143_G_A	15327143	G	A	Intron variant	Strong_Enhancer	Transcriptional transition	None	JARID2	1533	0.08253	0.04492	0.06638	13	0.004164	3	0.004464	3	0.008333	2	0.001623	0	0	5	0.00731
6	chr6_15453177_C_T	15453177	C	T	Intron variant	Strong_Enhancer	Transcriptional transition	None	JARID2	1533	0.0687	0.03771	0.06864	18	0.005766	6	0.008929	3	0.008333	5	0.004058	2	0.01149	2	0.002924
6	chr6_15468098_C_T	15468098	C	T	Intron variant	Transcriptional elongation	Transcriptional elongation	None	JARID2	1533	0.0687	0.03771	0.06864	18	0.005766	6	0.008929	3	0.008333	5	0.004058	2	0.01149	2	0.002924
6	chr6_15514635_G_A	15514635	G	A	Intron variant	Transcriptional elongation	Transcriptional transition	None	JARID2	1533	0.1061	0.05857	0.0703	8	0.002562	4	0.005952	1	0.002778	3	0.002435	0	0	0	0
6	chr6_15265368_A_T	15265368	A	T	Intron variant	Strong_Enhancer	Weak_Enhancer	Distal Enhancer	JARID2	1524	0.1079	0.06032	0.07372	7	0.002255	0	0	0	0	7	0.005682	0	0	0	0
6	chr6_15283311_G_T	15283311	G	T	Intron variant	Weak transcribed	Transcriptional transition	None	JARID2	1533	0.09759	0.05494	0.07589	8	0.002562	4	0.005952	0	0	2	0.001623	1	0.005747	1	0.001462
6	chr6_15321861_C_T	15321861	C	T	Intron variant	Weak_Promoter	Transcriptional transition	None	JARID2	1533	0.09875	0.0568	0.08233	8	0.002562	0	0	0	0	6	0.00487	1	0.005747	1	0.001462
6	chr6_15378063_A_G	15378063	A	G	Intron variant	Transcriptional elongation	Transcriptional transition	None	JARID2	1533	0.06556	0.03773	0.08251	18	0.005766	6	0.008929	3	0.008333	5	0.004058	2	0.01149	2	0.002924
6	chr6_15477492_A_T	15477492	A	T	Intron variant	Transcriptional elongation	Transcriptional transition	None	JARID2	1533	-0.1011	0.05864	0.08495	7	0.002242	3	0.004464	0	0	1	0.0008117	0	0	3	0.004386
6	chr6_15286712_A_T	15286712	A	T	Intron variant	Weak_Enhancer	Transcriptional transition	None	JARID2	1533	0.1084	0.06324	0.08666	6	0.001922	0	0	1	0.002778	1	0.0008117	0	0	4	0.005848
6	chr6_15463149_T_C	15463149	T	C	Intron variant	Weak transcribed	Transcriptional transition	None	JARID2	1533	0.05148	0.03058	0.0925	23	0.007687	12	0.01935	2	0.005556	6	0.00487	0	0	3	0.004386
6	chr6_15244854_C_A	15244854	C	A	Upstream gene variant	Active_Promoter	Active_Promoter	Proximal Enhancer	JARID2	1533	-0.05446	0.03256	0.09463	25	0.008008	6	0.008929	3	0.008333	7	0.005682	0	0	9	0.01316
6	chr6_15394443_A_G	15394443	A	G	Intron variant	Weak transcribed	Transcriptional transition	None	JARID2	1533	0.0596	0.03569	0.09515	20	0.006406	6	0.008929	3	0.008333	7	0.005682	2	0.01149	2	0.002924
6	chr6_15310699_G_A	15310699	G	A	Intron variant	Strong_Enhancer	Transcriptional transition	None	JARID2	1533	0.0859	0.05171	0.09688	9	0.002883	1	0.001488	1	0.002778	2	0.001623	0	0	5	0.00731
6	chr6_15406496_G_A	15406496	G	A	Intron variant	Weak_Enhancer	Transcriptional transition	None	JARID2	1533	-0.06411	0.03886	0.09921	16	0.005125	2	0.002976	2	0.005556	4	0.003247	3	0.01724	5	0.00731
6	chr6_15423408_T_C	15423408	T	C	Intron variant	Strong_Enhancer	Transcriptional transition	None	JARID2	1533	-0.06411	0.03886	0.09921	16	0.005125	2	0.002976	2	0.005556	4	0.003247	3	0.01724	5	0.00731
6	chr6_15442022_T_A	15442022	T	A	Intron variant	Weak transcribed	Transcriptional transition	None	JARID2	1533	-0.06411	0.03886	0.09921	16	0.005125	2	0.002976	2	0.005556	4	0.003247	3	0.01724	5	0.00731
6	chr6_15482129_T_C	15482129	T	C	Intron variant	Weak transcribed	Transcriptional transition	None	JARID2	1533	-0.06411	0.03886	0.09921	16	0.005125	2	0.002976	2	0.005556	4	0.003247	3	0.01724	5	0.00731
6	chr6_15282811_G_C	15282811	G	C	Intron variant	Weak_Enhancer	Transcriptional transition	None	JARID2	1533	-0.04301	0.0261	0.09964	38	0.01217	8	0.0119	5	0.01389	13	0.01055	4	0.02299	8	0.0117
6	chr6_15283315_C_T	15283315	C	T	Intron variant	Weak transcribed	Transcriptional transition	None	JARID2	1533	0.1042	0.06335	0.1001	6	0.001922	3	0.004464	0	0	1	0.0008117	1	0.005747	1	0.001462
6	chr6_15422772_C_T	15422772	C	T	Intron variant	Strong_Enhancer	Transcriptional transition	Distal Enhancer	JARID2	1533	-0.08522	0.0518	0.1002	9	0.002883	0	0	0	0	9	0.007305	0	0	0	0
6	chr6_15343256_T_A	15343256	T	A	Intron variant	Weak_Enhancer	Transcriptional transition	None	JARID2	1533	0.06578	0.04012	0.1013	15	0.004805	3	0.004464	3	0.008333	3	0.002435	2	0.01149	4	0.005848
6	chr6_15338882_A_G	15338882	A	G	Intron variant	Strong_Enhancer	Transcriptional transition	None	JARID2	1533	-0.05713	0.03486	0.1015	20	0.006406	5	0.00744	4	0.01111	6	0.00487	2	0.01149	3	0.004386
6	chr6_15355981_C_G	15355981	C	G	Intron variant	Strong_Enhancer	Transcriptional transition	None	JARID2	1533	0.07459	0.04593	0.1045	9	0.003203	0	0	0	0	9	0.008117	0	0	0	0
6	chr6_15415559_T_TC	15415559	T	TC	Intron variant	Weak transcribed	Weak transcribed	None	JARID2	1517	0.0679	0.04183	0.1047	14	0.004534	1	0.001488	0	0	11	0.009076	1	0.005814	1	0.001484
6	chr6_15257800_A_C	15257800	A	C	Intron variant	Weak_Enhancer	Transcriptional transition	None	JARID2	1533	0.07947	0.04917	0.1063	11	0.003523	2	0.002976	4	0.01111	1	0.0008117	0	0	4	0.005848
6	chr6_15367160_A_G	15367160	A	G	Intron variant	Weak_Enhancer	Transcriptional transition	None	JARID2	1533	0.06706	0.04164	0.1074	11	0.003844	2	0.002976	5	0.01667	1	0.0008117	0	0	3	0.004386
6	chr6_15418329_T_A	15418329	T	A	Intron variant	Transcriptional elongation	Weak transcribed	None	JARID2	1533	0.06706	0.04164	0.1074	11	0.003844	2	0.002976	5	0.01667	1	0.0008117	0	0	3	0.004386
6	chr6_15488339_T_A	15488339	T	A	Intron variant	Transcriptional elongation	Transcriptional transition	None	JARID2	1533	0.08233	0.05118	0.1079	10	0.003203	1	0.001488	0	0	9	0.007305	0	0	0	0
6	chr6_15489010_C_T	15489010	C	T	Intron variant	Transcriptional elongation	Transcriptional transition	None	JARID2	1533	0.08233	0.05118	0.1079	10	0.003203	1	0.001488	0	0	9	0.007305	0	0	0	0
6	chr6_15501602_C_T	15501602	C	T	Intron variant	Transcriptional elongation	Transcriptional transition	None	JARID2	1533	0.04888	0.03053	0.1095	28	0.008969	4	0.005952	2	0.005556	18	0.01461	0	0	4	0.005848
6	chr6_15416510_AC_A	15416510	AC	A	Intron variant	Weak transcribed	Weak transcribed	None	JARID2	1533	-0.05584	0.0349	0.1098	20	0.006406	4	0.005952	2	0.005556	6	0.00487	1	0.005747	7	0.01023
6	chr6_15372516_C_T	15372516	C	T	Upstream gene variant	Transcriptional elongation	Transcriptional transition	None	JARID2	1533	-0.05697	0.03571	0.1108	19	0.006086	3	0.004464	3	0.008333	5	0.004058	3	0.01724	5	0.00731
6	chr6_15335752_G_A	15335752	G	A	Intron variant	Strong_Enhancer	Transcriptional transition	None	JARID2	1533	-0.08208	0.05171	0.1127	10	0.003203	2	0.002976	2	0.005556	4	0.003247	0	0	2	0.002924
6	chr6_15470009_T_C	15470009	T	C	Intron variant	Transcriptional elongation	Transcriptional elongation	None	JARID2	1533	-0.05407	0.03407	0.1128	21	0.006726	5	0.00744	4	0.01111	7	0.005682	2	0.01149	3	0.004386
6	chr6_15291978_A_G	15291978	A	G	Intron variant	Weak_Enhancer	Transcriptional transition	None	JARID2	1533	-0.06307	0.04011	0.1161	15	0.004805	1	0.001488	1	0.002778	2	0.001623	2	0.01149	9	0.01316
6	chr6_15317893_C_T	15317893	C	T	Intron variant	Strong_Enhancer	Transcriptional transition	None	JARID2	1533	-0.06307	0.04011	0.1161	15	0.004805	1	0.001488	1	0.002778	2	0.001623	2	0.01149	9	0.01316
6	chr6_15303390_G_A	15303390	G	A	Intron variant	Weak_Enhancer	Transcriptional transition	None	JARID2	1533	0.05733	0.0367	0.1185	19	0.006086	6	0.008929	3	0.008333	6	0.00487	2	0.01149	2	0.002924
6	chr6_15450170_T_A	15450170	T	A	Upstream gene variant	Weak transcribed	Transcriptional transition	None	JARID2	1533	-0.06699	0.04312	0.1205	14	0.004484	3	0.004464	3	0.008333	3	0.002435	0	0	5	0.00731
6	chr6_15428621_T_C	15428621	T	C	Intron variant	Weak_Enhancer	Transcriptional transition	None	JARID2	1533	0.1191	0.07746	0.1245	5	0.001602	2	0.002976	1	0.002778	1	0.0008117	1	0.005747	0	0
6	chr6_15434188_A_G	15434188	A	G	Intron variant	Strong_Enhancer	Transcriptional transition	None	JARID2	1533	0.1191	0.07746	0.1245	5	0.001602	2	0.002976	1	0.002778	1	0.0008117	1	0.005747	0	0
6	chr6_15452300_G_C	15452300	G	C	Intron variant	Strong_Enhancer	Transcriptional transition	None	JARID2	1533	-0.09538	0.06329	0.132	6	0.001922	1	0.001488	0	0	2	0.001623	1	0.005747	2	0.002924
6	chr6_15319286_CA_C	15319286	CA	C	Intron variant	Strong_Enhancer	Transcriptional transition	None	JARID2	1533	-0.06466	0.04308	0.1336	13	0.004164	1	0.001488	1	0.002778	6	0.00487	3	0.01724	2	0.002924
6	chr6_15325418_G_A	15325418	G	A	Intron variant	Strong_Enhancer	Transcriptional transition	None	JARID2	1533	-0.06466	0.04308	0.1336	13	0.004164	1	0.001488	1	0.002778	6	0.00487	3	0.01724	2	0.002924
6	chr6_15325744_C_T	15325744	C	T	Intron variant	Strong_Enhancer	Transcriptional transition	None	JARID2	1533	-0.06466	0.04308	0.1336	13	0.004164	1	0.001488	1	0.002778	6	0.00487	3	0.01724	2	0.002924
6	chr6_15328302_T_C	15328302	T	C	Intron variant	Strong_Enhancer	Transcriptional transition	None	JARID2	1533	-0.06466	0.04308	0.1336	13	0.004164	1	0.001488	1	0.002778	6	0.00487	3	0.01724	2	0.002924
6	chr6_15479808_C_T	15479808	C	T	Intron variant	Transcriptional elongation	Transcriptional transition	None	JARID2	1533	-0.03588	0.02394	0.1342	44	0.01409	11	0.01637	4	0.01111	14	0.01136	1	0.005747	14	0.02047
6	chr6_15498440_C_T	15498440	C	T	Intron variant	Transcriptional elongation	Transcriptional transition	None	JARID2	1533	-0.0772	0.05171	0.1357	9	0.002883	2	0.002976	0	0	4	0.003247	1	0.005747	2	0.002924
6	chr6_15266121_AG_A	15266121	AG	A	Intron variant	Strong_Enhancer	Weak_Promoter	Distal Enhancer	JARID2	1533	-0.06377	0.04336	0.1416	14	0.004484	0	0	0	0	14	0.01136	0	0	0	0
6	chr6_15279214_C_T	15279214	C	T	Intron variant	Weak_Enhancer	Transcriptional transition	None	JARID2	1533	-0.06377	0.04336	0.1416	14	0.004484	0	0	0	0	14	0.01136	0	0	0	0
6	chr6_15282472_T_G	15282472	T	G	Intron variant	Strong_Enhancer	Transcriptional transition	None	JARID2	1533	0.06883	0.04697	0.143	12	0.003844	2	0.002976	5	0.01389	1	0.0008117	0	0	4	0.005848
6	chr6_15321812_A_T	15321812	A	T	Intron variant	Weak_Promoter	Transcriptional transition	None	JARID2	1506	-0.04503	0.03133	0.1508	25	0.008149	4	0.006098	0	0	10	0.008251	1	0.005814	10	0.01497
6	chr6_15486527_C_T	15486527	C	T	Intron variant	Weak transcribed	Transcriptional transition	None	JARID2	1533	-0.06729	0.04688	0.1514	11	0.003523	4	0.005952	0	0	3	0.002435	1	0.005747	3	0.004386
6	chr6_15297442_G_GT	15297442	G	GT	Intron variant	Strong_Enhancer	Transcriptional transition	None	JARID2	1533	0.08625	0.06048	0.1541	7	0.002242	0	0	0	0	5	0.004058	1	0.005747	1	0.001462
6	chr6_15305444_C_T	15305444	C	T	Intron variant	Strong_Enhancer	Transcriptional transition	None	JARID2	1533	0.08625	0.06048	0.1541	7	0.002242	0	0	0	0	5	0.004058	1	0.005747	1	0.001462
6	chr6_15305737_C_G	15305737	C	G	Intron variant	Strong_Enhancer	Transcriptional transition	None	JARID2	1533	0.08625	0.06048	0.1541	7	0.002242	0	0	0	0	5	0.004058	1	0.005747	1	0.001462
6	chr6_15423022_C_A	15423022	C	A	Intron variant	Strong_Enhancer	Transcriptional transition	None	JARID2	1533	-0.05184	0.03672	0.1583	18	0.005766	8	0.0119	0	0	6	0.00487	1	0.005747	3	0.004386
6	chr6_15493650_A_C	15493650	A	C	Intron variant	Transcriptional elongation	Transcriptional transition	None	JARID2	1533	-0.05481	0.03894	0.1594	16	0.005125	2	0.002976	0	0	6	0.00487	1	0.005747	7	0.01023
6	chr6_15262554_A_T	15262554	A	T	Intron variant	Weak_Enhancer	Transcriptional transition	None	JARID2	1521	-0.07263	0.0517	0.1603	9	0.002905	2	0.002994	0	0	2	0.001637	1	0.005747	4	0.005935
6	chr6_15316691_C_T	15316691	C	T	Intron variant	Strong_Enhancer	Transcriptional transition	None	JARID2	1533	0.07746	0.05631	0.1692	8	0.002562	0	0	0	0	6	0.00487	1	0.005747	1	0.001462
6	chr6_15450317_G_A	15450317	G	A	Upstream gene variant	Weak transcribed	Transcriptional transition	None	JARID2	1533	-0.07226	0.05257	0.1695	6	0.002242	3	0.005952	0	0	3	0.002435	0	0	0	0
6	chr6_15478235_T_C	15478235	T	C	Intron variant	Transcriptional elongation	Transcriptional transition	None	JARID2	1533	-0.07226	0.05257	0.1695	6	0.002242	3	0.005952	0	0	3	0.002435	0	0	0	0
6	chr6_15245219_A_C	15245219	A	C	Upstream gene variant	Active_Promoter	Active_Promoter	Promoter	JARID2	1533	0.09479	0.06927	0.1714	5	0.001602	3	0.004464	0	0	2	0.001623	0	0	0	0
6	chr6_15315674_G_A	15315674	G	A	Intron variant	Weak_Enhancer	Transcriptional transition	None	JARID2	1533	0.08007	0.05872	0.1729	7	0.002242	1	0.001488	3	0.008333	2	0.001623	0	0	1	0.001462
6	chr6_15293981_G_A	15293981	G	A	Intron variant	Weak_Enhancer	Transcriptional transition	Distal Enhancer	JARID2	1533	-0.07969	0.05861	0.1741	7	0.002242	3	0.004464	1	0.002778	1	0.0008117	0	0	2	0.002924
6	chr6_15383002_T_C	15383002	T	C	Intron variant	Weak_Enhancer	Transcriptional transition	None	JARID2	1533	-0.07969	0.05861	0.1741	7	0.002242	3	0.004464	1	0.002778	1	0.0008117	0	0	2	0.002924
6	chr6_15499961_G_A	15499961	G	A	Intron variant	Transcriptional elongation	Transcriptional transition	None	JARID2	1533	0.09422	0.0693	0.1741	5	0.001602	1	0.001488	1	0.002778	2	0.001623	0	0	1	0.001462
6	chr6_15400497_T_G	15400497	T	G	Upstream gene variant	Weak_Enhancer	Transcriptional transition	Distal Enhancer	JARID2	1533	0.063	0.04686	0.179	11	0.003523	6	0.008929	0	0	1	0.0008117	0	0	4	0.005848
6	chr6_15285610_G_A	15285610	G	A	Intron variant	Weak_Enhancer	Transcriptional transition	None	JARID2	1533	-0.07531	0.05631	0.1813	8	0.002562	1	0.001488	0	0	5	0.004058	1	0.005747	1	0.001462
6	chr6_15286762_T_C	15286762	T	C	Intron variant	Weak_Enhancer	Transcriptional transition	None	JARID2	1533	-0.07531	0.05631	0.1813	8	0.002562	1	0.001488	0	0	5	0.004058	1	0.005747	1	0.001462
6	chr6_15287419_A_G	15287419	A	G	Intron variant	Strong_Enhancer	Transcriptional transition	None	JARID2	1533	-0.07531	0.05631	0.1813	8	0.002562	1	0.001488	0	0	5	0.004058	1	0.005747	1	0.001462
6	chr6_15454596_A_G	15454596	A	G	Intron variant	Transcriptional elongation	Transcriptional transition	None	JARID2	1533	-0.04548	0.03408	0.1823	21	0.006726	5	0.00744	2	0.005556	12	0.00974	1	0.005747	1	0.001462
6	chr6_15312959_C_T	15312959	C	T	Intron variant	Strong_Enhancer	Transcriptional transition	Distal Enhancer	JARID2	1533	0.05847	0.04389	0.1829	13	0.004164	1	0.001488	0	0	7	0.005682	1	0.005747	4	0.005848
6	chr6_15271093_T_C	15271093	T	C	Intron variant	Weak transcribed	Transcriptional transition	None	JARID2	1533	-0.04415	0.03337	0.1861	22	0.007047	4	0.005952	6	0.01667	6	0.00487	2	0.01149	4	0.005848
6	chr6_15415782_C_T	15415782	C	T	Intron variant	Weak transcribed	Weak transcribed	None	JARID2	1528	0.06449	0.04905	0.1888	10	0.003213	1	0.001493	0	0	2	0.001631	1	0.005747	6	0.008798
6	chr6_15283301_C_T	15283301	C	T	Intron variant	Weak transcribed	Transcriptional transition	None	JARID2	1533	0.06456	0.04912	0.1889	10	0.003203	5	0.00744	0	0	3	0.002435	1	0.005747	1	0.001462
6	chr6_15261029_G_GTT	15261029	G	GTT	Intron variant	Weak_Enhancer	Transcriptional transition	Distal Enhancer	JARID2	1533	0.07383	0.05618	0.189	8	0.002562	0	0	1	0.002778	5	0.004058	2	0.01149	0	0
6	chr6_15311614_T_C	15311614	T	C	Intron variant	Weak_Enhancer	Transcriptional transition	None	JARID2	1533	0.0744	0.05691	0.1913	9	0.002883	0	0	0	0	7	0.005682	1	0.005747	1	0.001462
6	chr6_15278550_C_T	15278550	C	T	Intron variant	Weak transcribed	Transcriptional transition	None	JARID2	1533	-0.04063	0.0312	0.193	26	0.008328	5	0.00744	3	0.008333	13	0.01055	1	0.005747	4	0.005848
6	chr6_15275500_C_A	15275500	C	A	Intron variant	Weak_Enhancer	Transcriptional transition	None	JARID2	1533	-0.0521	0.04022	0.1954	15	0.004805	3	0.004464	0	0	8	0.006494	0	0	4	0.005848
6	chr6_15317640_T_C	15317640	T	C	Intron variant	Strong_Enhancer	Transcriptional transition	None	JARID2	1533	0.09049	0.07021	0.1977	6	0.001922	1	0.001488	0	0	5	0.004058	0	0	0	0
6	chr6_15386509_G_A	15386509	G	A	Intron variant	Strong_Enhancer	Transcriptional transition	None	JARID2	1533	0.09049	0.07021	0.1977	6	0.001922	1	0.001488	0	0	5	0.004058	0	0	0	0
6	chr6_15415794_A_G	15415794	A	G	Intron variant	Weak transcribed	Weak transcribed	None	JARID2	1528	-0.08906	0.06928	0.1988	5	0.001607	1	0.001497	0	0	2	0.001629	0	0	2	0.002933
6	chr6_15516517_C_T	15516517	C	T	Intron variant	Transcriptional elongation	Transcriptional transition	Distal Enhancer	JARID2	1533	-0.04566	0.03572	0.2013	19	0.006086	3	0.004464	2	0.005556	6	0.00487	1	0.005747	7	0.01023
6	chr6_15433452_A_G	15433452	A	G	Intron variant	Strong_Enhancer	Transcriptional transition	None	JARID2	1531	0.04348	0.0341	0.2025	22	0.007056	6	0.008955	7	0.01944	5	0.004065	2	0.01149	2	0.002924
6	chr6_15316632_T_C	15316632	T	C	Intron variant	Strong_Enhancer	Transcriptional transition	None	JARID2	1533	-0.0444	0.03493	0.2039	20	0.006406	5	0.00744	2	0.005556	11	0.008929	1	0.005747	1	0.001462
6	chr6_15383352_G_A	15383352	G	A	Intron variant	Weak_Enhancer	Transcriptional transition	None	JARID2	1533	-0.04434	0.03497	0.205	20	0.006406	5	0.00744	6	0.01667	5	0.004058	0	0	4	0.005848
6	chr6_15271250_C_T	15271250	C	T	Intron variant	Weak transcribed	Transcriptional transition	None	JARID2	1533	0.08945	0.07073	0.2062	5	0.001602	0	0	0	0	5	0.004058	0	0	0	0
6	chr6_15390234_C_T	15390234	C	T	Intron variant	Strong_Enhancer	Transcriptional transition	None	JARID2	1533	0.0612	0.04849	0.2071	11	0.003523	2	0.002976	0	0	9	0.007305	0	0	0	0
6	chr6_15392718_G_T	15392718	G	T	Intron variant	Weak_Enhancer	Transcriptional transition	None	JARID2	1533	-0.09754	0.07768	0.2094	5	0.001602	0	0	0	0	4	0.003247	1	0.005747	0	0
6	chr6_15283113_G_T	15283113	G	T	Intron variant	Weak transcribed	Transcriptional transition	None	JARID2	1533	-0.08706	0.07037	0.2162	5	0.001602	2	0.002976	0	0	3	0.002435	0	0	0	0
6	chr6_15449849_C_A	15449849	C	A	Upstream gene variant	Weak transcribed	Transcriptional transition	None	JARID2	1533	-0.08721	0.0707	0.2176	5	0.001602	0	0	0	0	5	0.004058	0	0	0	0
6	chr6_15302761_G_A	15302761	G	A	Intron variant	Weak_Enhancer	Transcriptional transition	None	JARID2	1533	-0.07773	0.06333	0.2199	6	0.001922	2	0.002976	0	0	3	0.002435	0	0	1	0.001462
6	chr6_15372692_C_T	15372692	C	T	Upstream gene variant	Transcriptional elongation	Transcriptional transition	None	JARID2	1533	0.04203	0.03471	0.2261	16	0.005766	0	0	0	0	16	0.01461	0	0	0	0
6	chr6_15391943_G_T	15391943	G	T	Intron variant	Weak_Enhancer	Transcriptional transition	Distal Enhancer	JARID2	1533	0.04203	0.03471	0.2261	16	0.005766	0	0	0	0	16	0.01461	0	0	0	0
6	chr6_15483052_A_T	15483052	A	T	Intron variant	Weak_Enhancer	Transcriptional transition	None	JARID2	1533	0.04203	0.03471	0.2261	16	0.005766	0	0	0	0	16	0.01461	0	0	0	0
6	chr6_15416399_T_C	15416399	T	C	Intron variant	Weak transcribed	Weak transcribed	None	JARID2	1533	-0.07693	0.06354	0.2262	6	0.001922	0	0	3	0.008333	3	0.002435	0	0	0	0
6	chr6_15474154_G_A	15474154	G	A	Intron variant	Transcriptional elongation	Transcriptional transition	None	JARID2	1533	-0.07693	0.06354	0.2262	6	0.001922	0	0	3	0.008333	3	0.002435	0	0	0	0
6	chr6_15455209_C_A	15455209	C	A	Intron variant	Transcriptional elongation	Transcriptional transition	None	JARID2	1533	0.09338	0.07757	0.2288	5	0.001602	0	0	3	0.008333	2	0.001623	0	0	0	0
6	chr6_15473505_G_T	15473505	G	T	Intron variant	Transcriptional elongation	Transcriptional transition	None	JARID2	1529	0.0825	0.06952	0.2355	5	0.001606	2	0.002976	0	0	3	0.002447	0	0	0	0
6	chr6_15497197_T_G	15497197	T	G	Intron variant	Transcriptional elongation	Transcriptional transition	None	JARID2	1533	-0.05281	0.04452	0.2357	13	0.004164	0	0	13	0.03611	0	0	0	0	0	0
6	chr6_15331308_T_A	15331308	T	A	Intron variant	Strong_Enhancer	Transcriptional transition	None	JARID2	1533	0.04929	0.04162	0.2365	14	0.004484	4	0.005952	0	0	6	0.00487	2	0.01149	2	0.002924
6	chr6_15385457_G_A	15385457	G	A	Intron variant	Strong_Enhancer	Transcriptional transition	Distal Enhancer	JARID2	1533	0.04929	0.04162	0.2365	14	0.004484	4	0.005952	0	0	6	0.00487	2	0.01149	2	0.002924
6	chr6_15283059_A_G	15283059	A	G	Intron variant	Weak transcribed	Transcriptional transition	None	JARID2	1533	-0.07611	0.06429	0.2367	6	0.001922	3	0.004464	0	0	3	0.002435	0	0	0	0
6	chr6_15283067_CT_C	15283067	CT	C	Intron variant	Weak transcribed	Transcriptional transition	None	JARID2	1533	-0.07611	0.06429	0.2367	6	0.001922	3	0.004464	0	0	3	0.002435	0	0	0	0
6	chr6_15315017_C_T	15315017	C	T	Intron variant	Weak_Enhancer	Transcriptional transition	None	JARID2	1533	-0.07611	0.06429	0.2367	6	0.001922	3	0.004464	0	0	3	0.002435	0	0	0	0
6	chr6_15347784_C_T	15347784	C	T	Intron variant	Strong_Enhancer	Transcriptional transition	None	JARID2	1533	-0.07611	0.06429	0.2367	6	0.001922	3	0.004464	0	0	3	0.002435	0	0	0	0
6	chr6_15379895_C_T	15379895	C	T	Intron variant	Weak transcribed	Transcriptional transition	None	JARID2	1533	0.05317	0.04492	0.2367	13	0.004164	2	0.002976	2	0.005556	5	0.004058	3	0.01724	1	0.001462
6	chr6_15431011_C_T	15431011	C	T	Intron variant	Weak_Enhancer	Transcriptional transition	None	JARID2	1533	0.05317	0.04492	0.2367	13	0.004164	2	0.002976	2	0.005556	5	0.004058	3	0.01724	1	0.001462
6	chr6_15423025_G_T	15423025	G	T	Intron variant	Strong_Enhancer	Transcriptional transition	None	JARID2	1533	0.03651	0.03098	0.2389	27	0.008648	4	0.005952	2	0.005556	17	0.0138	0	0	4	0.005848
6	chr6_15401868_AG_A	15401868	AG	A	Intron variant	Weak_Enhancer	Transcriptional transition	None	JARID2	1533	0.08256	0.07032	0.2406	5	0.001602	2	0.002976	0	0	3	0.002435	0	0	0	0
6	chr6_15401870_G_C	15401870	G	C	Intron variant	Weak_Enhancer	Transcriptional transition	None	JARID2	1533	0.08256	0.07032	0.2406	5	0.001602	2	0.002976	0	0	3	0.002435	0	0	0	0
6	chr6_15416388_C_A	15416388	C	A	Intron variant	Weak transcribed	Weak transcribed	None	JARID2	1533	0.08256	0.07032	0.2406	5	0.001602	2	0.002976	0	0	3	0.002435	0	0	0	0
6	chr6_15431204_G_C	15431204	G	C	Intron variant	Weak_Enhancer	Transcriptional transition	None	JARID2	1533	0.08256	0.07032	0.2406	5	0.001602	2	0.002976	0	0	3	0.002435	0	0	0	0
6	chr6_15438507_A_G	15438507	A	G	Intron variant	Strong_Enhancer	Transcriptional transition	None	JARID2	1533	0.08256	0.07032	0.2406	5	0.001602	2	0.002976	0	0	3	0.002435	0	0	0	0
6	chr6_15456914_G_T	15456914	G	T	Intron variant	Weak_Enhancer	Transcriptional transition	None	JARID2	1532	0.03804	0.03259	0.2433	26	0.008333	6	0.008929	0	0	15	0.01218	1	0.005747	4	0.005865
6	chr6_15339124_A_G	15339124	A	G	Intron variant	Strong_Enhancer	Transcriptional transition	None	JARID2	1533	-0.04174	0.03583	0.2443	19	0.006086	5	0.00744	2	0.005556	10	0.008117	1	0.005747	1	0.001462
6	chr6_15425850_G_A	15425850	G	A	Intron variant	Weak transcribed	Transcriptional transition	None	JARID2	1533	-0.04174	0.03583	0.2443	19	0.006086	5	0.00744	2	0.005556	10	0.008117	1	0.005747	1	0.001462
6	chr6_15483685_A_G	15483685	A	G	Intron variant	Weak transcribed	Transcriptional transition	None	JARID2	1533	-0.04174	0.03583	0.2443	19	0.006086	5	0.00744	2	0.005556	10	0.008117	1	0.005747	1	0.001462
6	chr6_15312986_T_C	15312986	T	C	Intron variant	Strong_Enhancer	Transcriptional transition	Distal Enhancer	JARID2	1533	0.06045	0.052	0.2452	9	0.002883	1	0.001488	2	0.005556	3	0.002435	1	0.005747	2	0.002924
6	chr6_15415917_C_T	15415917	C	T	Intron variant	Weak transcribed	Weak transcribed	None	JARID2	1533	-0.07903	0.0694	0.255	5	0.001602	2	0.002976	0	0	3	0.002435	0	0	0	0
6	chr6_15268613_G_T	15268613	G	T	Intron variant	Strong_Enhancer	Weak_Enhancer	None	JARID2	1533	-0.04734	0.04161	0.2554	14	0.004484	2	0.002976	1	0.002778	5	0.004058	1	0.005747	5	0.00731
6	chr6_15496058_C_T	15496058	C	T	Intron variant	Transcriptional elongation	Transcriptional transition	None	JARID2	1533	0.07865	0.06951	0.258	5	0.001602	1	0.001488	0	0	1	0.0008117	1	0.005747	2	0.002924
6	chr6_15295208_G_A	15295208	G	A	Intron variant	Weak transcribed	Transcriptional transition	None	JARID2	1533	-0.05287	0.04686	0.2594	11	0.003523	1	0.001488	1	0.002778	5	0.004058	2	0.01149	2	0.002924
6	chr6_15414499_G_A	15414499	G	A	Intron variant	Weak_Enhancer	Transcriptional transition	None	JARID2	1533	-0.071	0.06332	0.2623	6	0.001922	0	0	0	0	2	0.001623	1	0.005747	3	0.004386
6	chr6_15282666_G_A	15282666	G	A	Intron variant	Weak_Enhancer	Transcriptional transition	None	JARID2	1533	-0.03809	0.03414	0.2647	21	0.006726	4	0.005952	5	0.01389	6	0.00487	2	0.01149	4	0.005848
6	chr6_15322923_C_G	15322923	C	G	Intron variant	Strong_Enhancer	Transcriptional transition	None	JARID2	1533	0.04776	0.04316	0.2686	14	0.004484	3	0.004464	2	0.005556	5	0.004058	3	0.01724	1	0.001462
6	chr6_15341343_C_T	15341343	C	T	Intron variant	Strong_Enhancer	Transcriptional transition	None	JARID2	1533	0.05396	0.04941	0.275	10	0.003203	3	0.004464	1	0.002778	2	0.001623	0	0	4	0.005848
6	chr6_15445340_A_C	15445340	A	C	Intron variant	Transcriptional elongation	Transcriptional transition	Distal Enhancer	JARID2	1533	0.04177	0.03855	0.2787	18	0.005766	1	0.001488	1	0.002778	16	0.01299	0	0	0	0
6	chr6_15354324_C_T	15354324	C	T	Intron variant	Strong_Enhancer	Transcriptional transition	None	JARID2	1533	-0.03593	0.03319	0.2792	19	0.006406	4	0.005952	2	0.005556	7	0.006494	1	0.005747	5	0.00731
6	chr6_15252990_C_T	15252990	C	T	Upstream gene variant	Weak_Promoter	Transcriptional transition	None	JARID2-AS1	1533	0.07484	0.06929	0.2803	5	0.001602	1	0.001488	1	0.002778	1	0.0008117	0	0	2	0.002924
6	chr6_15446681_G_A	15446681	G	A	Intron variant	Transcriptional elongation	Transcriptional transition	None	JARID2	1533	-0.05292	0.04908	0.2812	11	0.003523	1	0.001488	2	0.005556	5	0.004058	0	0	3	0.004386
6	chr6_15494513_G_A	15494513	G	A	Intron variant	Transcriptional elongation	Transcriptional transition	None	JARID2	1533	-0.05292	0.04908	0.2812	11	0.003523	1	0.001488	2	0.005556	5	0.004058	0	0	3	0.004386
6	chr6_15477542_G_T	15477542	G	T	Intron variant	Transcriptional elongation	Transcriptional transition	None	JARID2	1533	0.06811	0.06332	0.2823	6	0.001922	1	0.001488	0	0	2	0.001623	1	0.005747	2	0.002924
6	chr6_15477497_A_T	15477497	A	T	Intron variant	Transcriptional elongation	Transcriptional transition	None	JARID2	1533	-0.04168	0.03894	0.2846	16	0.005125	4	0.005952	0	0	5	0.004058	3	0.01724	4	0.005848
6	chr6_15454430_A_C	15454430	A	C	Intron variant	Transcriptional elongation	Transcriptional transition	None	JARID2	1533	0.07411	0.06934	0.2853	5	0.001602	0	0	0	0	1	0.0008117	0	0	4	0.005848
6	chr6_15475280_C_A	15475280	C	A	Intron variant	Transcriptional elongation	Transcriptional transition	None	JARID2	1533	0.07411	0.06934	0.2853	5	0.001602	0	0	0	0	1	0.0008117	0	0	4	0.005848
6	chr6_15475472_T_C	15475472	T	C	Intron variant	Transcriptional elongation	Transcriptional transition	None	JARID2	1533	0.07411	0.06934	0.2853	5	0.001602	0	0	0	0	1	0.0008117	0	0	4	0.005848
6	chr6_15281402_A_G	15281402	A	G	Intron variant	Strong_Enhancer	Transcriptional transition	None	JARID2	1533	0.04166	0.039	0.2857	16	0.005125	3	0.004464	1	0.002778	7	0.005682	0	0	5	0.00731
6	chr6_15340767_C_T	15340767	C	T	Intron variant	Strong_Enhancer	Transcriptional transition	None	JARID2	1533	-0.03444	0.03247	0.289	20	0.006726	5	0.00744	2	0.005556	7	0.006494	1	0.005747	5	0.00731
6	chr6_15290073_A_G	15290073	A	G	Intron variant	Weak_Enhancer	Transcriptional transition	None	JARID2	1533	-0.05927	0.05604	0.2903	8	0.002562	0	0	1	0.002778	5	0.004058	2	0.01149	0	0
6	chr6_15262750_C_G	15262750	C	G	Intron variant	Weak_Enhancer	Transcriptional transition	None	JARID2	1533	0.06776	0.06434	0.2924	6	0.001922	0	0	1	0.002778	4	0.003247	1	0.005747	0	0
6	chr6_15297427_G_A	15297427	G	A	Intron variant	Strong_Enhancer	Transcriptional transition	None	JARID2	1533	-0.03106	0.02962	0.2944	29	0.009289	3	0.004464	8	0.02222	10	0.008117	2	0.01149	6	0.008772
6	chr6_15269831_C_T	15269831	C	T	Intron variant	Strong_Enhancer	Transcriptional transition	None	JARID2	1533	0.05855	0.0559	0.295	9	0.002883	0	0	1	0.002778	5	0.004058	2	0.01149	1	0.001462
6	chr6_15270268_G_A	15270268	G	A	Intron variant	Transcriptional transition	Transcriptional transition	None	JARID2	1533	0.05855	0.0559	0.295	9	0.002883	0	0	1	0.002778	5	0.004058	2	0.01149	1	0.001462
6	chr6_15415778_G_A	15415778	G	A	Intron variant	Weak transcribed	Weak transcribed	None	JARID2	1528	-0.06618	0.06331	0.2961	6	0.001928	0	0	0	0	1	0.0008157	2	0.01149	3	0.004399
6	chr6_15309958_A_C	15309958	A	C	Intron variant	Weak_Enhancer	Transcriptional transition	None	JARID2	1533	0.03292	0.0315	0.2962	29	0.009289	1	0.001488	0	0	27	0.02192	1	0.005747	0	0
6	chr6_15311053_G_A	15311053	G	A	Intron variant	Weak_Enhancer	Transcriptional transition	None	JARID2	1533	0.03292	0.0315	0.2962	29	0.009289	1	0.001488	0	0	27	0.02192	1	0.005747	0	0
6	chr6_15283047_T_C	15283047	T	C	Intron variant	Weak transcribed	Transcriptional transition	None	JARID2	1533	-0.05733	0.05546	0.3014	8	0.002562	3	0.004464	0	0	4	0.003247	0	0	1	0.001462
6	chr6_15462279_C_T	15462279	C	T	Intron variant	Weak transcribed	Transcriptional transition	None	JARID2	1533	-0.03049	0.02953	0.3019	29	0.009289	7	0.01042	3	0.008333	8	0.006494	1	0.005747	10	0.01462
6	chr6_15487871_G_T	15487871	G	T	Intron variant	Transcriptional elongation	Transcriptional elongation	None	JARID2	1533	-0.0604	0.05866	0.3033	7	0.002242	0	0	0	0	3	0.002435	1	0.005747	3	0.004386
6	chr6_15290651_C_T	15290651	C	T	Intron variant	Strong_Enhancer	Transcriptional transition	None	JARID2	1533	-0.04607	0.04485	0.3045	14	0.004484	3	0.004464	2	0.005556	7	0.005682	0	0	2	0.002924
6	chr6_15293156_G_A	15293156	G	A	Intron variant	Weak_Enhancer	Transcriptional transition	None	JARID2	1533	-0.04607	0.04485	0.3045	13	0.004164	3	0.004464	2	0.005556	6	0.00487	0	0	2	0.002924
6	chr6_15401926_G_T	15401926	G	T	Intron variant	Weak_Enhancer	Transcriptional transition	None	JARID2	1533	-0.04419	0.04316	0.306	13	0.004164	1	0.001488	0	0	9	0.007305	1	0.005747	2	0.002924
6	chr6_15323998_T_C	15323998	T	C	Intron variant	Strong_Enhancer	Transcriptional transition	None	JARID2	1533	-0.07091	0.06929	0.3063	5	0.001602	1	0.001488	1	0.002778	1	0.0008117	0	0	2	0.002924
6	chr6_15350719_C_A	15350719	C	A	Intron variant	Transcriptional elongation	Transcriptional transition	None	JARID2	1533	0.03136	0.03067	0.3067	26	0.008328	4	0.005952	0	0	10	0.008117	1	0.005747	11	0.01608
6	chr6_15495638_G_C	15495638	G	C	Intron variant	Transcriptional elongation	Transcriptional transition	None	JARID2	1533	-0.0598	0.05868	0.3083	7	0.002242	1	0.001488	1	0.002778	0	0	0	0	5	0.00731
6	chr6_15410582_G_A	15410582	G	A	Intron variant	Strong_Enhancer	Transcriptional transition	None	JARID2	1533	0.05581	0.05489	0.3094	8	0.002562	2	0.002976	2	0.005556	1	0.0008117	0	0	3	0.004386
6	chr6_15247660_GTA_G	15247660	GTA	G	Upstream gene variant	Active_Promoter	Weak_Promoter	Proximal Enhancer	JARID2	1533	0.07038	0.06928	0.3099	5	0.001602	3	0.004464	0	0	2	0.001623	0	0	0	0
6	chr6_15297448_A_G	15297448	A	G	Intron variant	Strong_Enhancer	Transcriptional transition	None	JARID2	1533	0.0565	0.05636	0.3163	8	0.002562	1	0.001488	0	0	5	0.004058	1	0.005747	1	0.001462
6	chr6_15388482_T_A	15388482	T	A	Intron variant	Strong_Enhancer	Transcriptional transition	None	JARID2	1533	-0.05472	0.05486	0.3187	8	0.002562	1	0.001488	1	0.002778	2	0.001623	1	0.005747	3	0.004386
6	chr6_15299125_G_A	15299125	G	A	Intron variant	Strong_Enhancer	Transcriptional transition	None	JARID2	1533	-0.04291	0.04303	0.3188	14	0.004484	0	0	0	0	14	0.01136	0	0	0	0
6	chr6_15503314_C_T	15503314	C	T	Intron variant	Transcriptional elongation	Transcriptional transition	None	JARID2	1533	-0.03249	0.03258	0.3188	23	0.007367	2	0.002976	3	0.008333	10	0.008117	3	0.01724	5	0.00731
6	chr6_15338939_G_A	15338939	G	A	Intron variant	Strong_Enhancer	Transcriptional transition	None	JARID2	1533	0.05855	0.05896	0.3208	7	0.002242	1	0.001488	2	0.005556	1	0.0008117	1	0.005747	2	0.002924
6	chr6_15346986_A_G	15346986	A	G	Intron variant	Strong_Enhancer	Transcriptional transition	None	JARID2	1533	0.05855	0.05896	0.3208	7	0.002242	1	0.001488	2	0.005556	1	0.0008117	1	0.005747	2	0.002924
6	chr6_15375569_C_T	15375569	C	T	Intron variant	Transcriptional elongation	Transcriptional transition	None	JARID2	1533	-0.0695	0.07	0.3209	5	0.001602	0	0	0	0	4	0.003247	1	0.005747	0	0
6	chr6_15419723_G_A	15419723	G	A	Intron variant	Weak transcribed	Weak transcribed	None	JARID2	1533	-0.0695	0.07	0.3209	5	0.001602	0	0	0	0	4	0.003247	1	0.005747	0	0
6	chr6_15325875_T_A	15325875	T	A	Intron variant	Strong_Enhancer	Transcriptional transition	None	JARID2	1533	0.07702	0.07767	0.3216	5	0.001602	0	0	1	0.002778	4	0.003247	0	0	0	0
6	chr6_15339599_G_A	15339599	G	A	Intron variant	Weak_Enhancer	Transcriptional transition	None	JARID2	1533	0.07702	0.07767	0.3216	5	0.001602	0	0	1	0.002778	4	0.003247	0	0	0	0
6	chr6_15363343_GCA_G	15363343	GCA	G	Intron variant	Strong_Enhancer	Transcriptional transition	None	JARID2	1533	0.07702	0.07767	0.3216	5	0.001602	0	0	1	0.002778	4	0.003247	0	0	0	0
6	chr6_15364656_T_C	15364656	T	C	Intron variant	Strong_Enhancer	Transcriptional transition	None	JARID2	1533	0.07702	0.07767	0.3216	5	0.001602	0	0	1	0.002778	4	0.003247	0	0	0	0
6	chr6_15365262_T_C	15365262	T	C	Intron variant	Strong_Enhancer	Transcriptional transition	None	JARID2	1533	0.07702	0.07767	0.3216	5	0.001602	0	0	1	0.002778	4	0.003247	0	0	0	0
6	chr6_15366936_G_A	15366936	G	A	Intron variant	Strong_Enhancer	Transcriptional transition	None	JARID2	1533	0.07702	0.07767	0.3216	5	0.001602	0	0	1	0.002778	4	0.003247	0	0	0	0
6	chr6_15367519_T_G	15367519	T	G	Intron variant	Weak_Enhancer	Transcriptional transition	None	JARID2	1533	0.07702	0.07767	0.3216	5	0.001602	0	0	1	0.002778	4	0.003247	0	0	0	0
6	chr6_15368561_G_A	15368561	G	A	Intron variant	Weak_Enhancer	Transcriptional transition	Distal Enhancer	JARID2	1533	0.07702	0.07767	0.3216	5	0.001602	0	0	1	0.002778	4	0.003247	0	0	0	0
6	chr6_15371445_G_A	15371445	G	A	Upstream gene variant	Transcriptional transition	Transcriptional transition	None	JARID2	1533	0.07702	0.07767	0.3216	5	0.001602	0	0	1	0.002778	4	0.003247	0	0	0	0
6	chr6_15374589_C_T	15374589	C	T	Intron variant	Transcriptional elongation	Transcriptional transition	None	JARID2	1533	0.07702	0.07767	0.3216	5	0.001602	0	0	1	0.002778	4	0.003247	0	0	0	0
6	chr6_15374940_T_C	15374940	T	C	Intron variant	Transcriptional elongation	Transcriptional transition	None	JARID2	1533	0.07702	0.07767	0.3216	5	0.001602	0	0	1	0.002778	4	0.003247	0	0	0	0
6	chr6_15375218_T_C	15375218	T	C	Intron variant	Transcriptional elongation	Transcriptional transition	None	JARID2	1533	0.07702	0.07767	0.3216	5	0.001602	0	0	1	0.002778	4	0.003247	0	0	0	0
6	chr6_15376275_T_C	15376275	T	C	Intron variant	Transcriptional elongation	Transcriptional transition	None	JARID2	1533	0.07702	0.07767	0.3216	5	0.001602	0	0	1	0.002778	4	0.003247	0	0	0	0
6	chr6_15376884_T_C	15376884	T	C	Intron variant	Transcriptional elongation	Transcriptional transition	None	JARID2	1533	0.07702	0.07767	0.3216	5	0.001602	0	0	1	0.002778	4	0.003247	0	0	0	0
6	chr6_15377465_C_T	15377465	C	T	Intron variant	Transcriptional elongation	Transcriptional transition	None	JARID2	1533	0.07702	0.07767	0.3216	5	0.001602	0	0	1	0.002778	4	0.003247	0	0	0	0
6	chr6_15377566_A_G	15377566	A	G	Intron variant	Transcriptional elongation	Transcriptional transition	None	JARID2	1533	0.07702	0.07767	0.3216	5	0.001602	0	0	1	0.002778	4	0.003247	0	0	0	0
6	chr6_15378389_T_C	15378389	T	C	Intron variant	Transcriptional elongation	Transcriptional transition	None	JARID2	1533	0.07702	0.07767	0.3216	5	0.001602	0	0	1	0.002778	4	0.003247	0	0	0	0
6	chr6_15378527_A_G	15378527	A	G	Intron variant	Transcriptional elongation	Transcriptional transition	None	JARID2	1533	0.07702	0.07767	0.3216	5	0.001602	0	0	1	0.002778	4	0.003247	0	0	0	0
6	chr6_15378683_A_C	15378683	A	C	Intron variant	Transcriptional elongation	Transcriptional transition	None	JARID2	1533	0.07702	0.07767	0.3216	5	0.001602	0	0	1	0.002778	4	0.003247	0	0	0	0
6	chr6_15379007_C_T	15379007	C	T	Intron variant	Transcriptional elongation	Transcriptional transition	None	JARID2	1533	0.07702	0.07767	0.3216	5	0.001602	0	0	1	0.002778	4	0.003247	0	0	0	0
6	chr6_15379067_C_T	15379067	C	T	Intron variant	Transcriptional elongation	Transcriptional transition	None	JARID2	1533	0.07702	0.07767	0.3216	5	0.001602	0	0	1	0.002778	4	0.003247	0	0	0	0
6	chr6_15379524_T_C	15379524	T	C	Intron variant	Transcriptional elongation	Transcriptional transition	None	JARID2	1533	0.07702	0.07767	0.3216	5	0.001602	0	0	1	0.002778	4	0.003247	0	0	0	0
6	chr6_15381952_T_C	15381952	T	C	Intron variant	Weak_Enhancer	Transcriptional transition	None	JARID2	1533	0.07702	0.07767	0.3216	5	0.001602	0	0	1	0.002778	4	0.003247	0	0	0	0
6	chr6_15383328_G_A	15383328	G	A	Intron variant	Weak_Enhancer	Transcriptional transition	None	JARID2	1533	0.07702	0.07767	0.3216	5	0.001602	0	0	1	0.002778	4	0.003247	0	0	0	0
6	chr6_15384024_C_G	15384024	C	G	Intron variant	Weak transcribed	Transcriptional transition	None	JARID2	1533	0.07702	0.07767	0.3216	5	0.001602	0	0	1	0.002778	4	0.003247	0	0	0	0
6	chr6_15384088_C_T	15384088	C	T	Intron variant	Weak transcribed	Transcriptional transition	None	JARID2	1533	0.07702	0.07767	0.3216	5	0.001602	0	0	1	0.002778	4	0.003247	0	0	0	0
6	chr6_15386816_C_CT	15386816	C	CT	Intron variant	Strong_Enhancer	Transcriptional transition	None	JARID2	1533	0.07702	0.07767	0.3216	5	0.001602	0	0	1	0.002778	4	0.003247	0	0	0	0
6	chr6_15392461_G_T	15392461	G	T	Intron variant	Weak_Enhancer	Transcriptional transition	None	JARID2	1533	0.07702	0.07767	0.3216	5	0.001602	0	0	1	0.002778	4	0.003247	0	0	0	0
6	chr6_15392787_T_C	15392787	T	C	Intron variant	Weak_Enhancer	Transcriptional transition	None	JARID2	1533	0.07702	0.07767	0.3216	5	0.001602	0	0	1	0.002778	4	0.003247	0	0	0	0
6	chr6_15392881_C_T	15392881	C	T	Intron variant	Weak_Enhancer	Transcriptional transition	None	JARID2	1533	0.07702	0.07767	0.3216	5	0.001602	0	0	1	0.002778	4	0.003247	0	0	0	0
6	chr6_15394380_G_A	15394380	G	A	Intron variant	Weak transcribed	Transcriptional transition	None	JARID2	1533	0.07702	0.07767	0.3216	5	0.001602	0	0	1	0.002778	4	0.003247	0	0	0	0
6	chr6_15396038_C_T	15396038	C	T	Upstream gene variant	Weak transcribed	Transcriptional transition	None	JARID2	1533	0.07702	0.07767	0.3216	5	0.001602	0	0	1	0.002778	4	0.003247	0	0	0	0
6	chr6_15397500_T_C	15397500	T	C	Upstream gene variant	Weak_Enhancer	Transcriptional transition	None	JARID2	1533	0.07702	0.07767	0.3216	5	0.001602	0	0	1	0.002778	4	0.003247	0	0	0	0
6	chr6_15408823_C_T	15408823	C	T	Intron variant	Strong_Enhancer	Transcriptional transition	None	JARID2	1533	0.07702	0.07767	0.3216	5	0.001602	0	0	1	0.002778	4	0.003247	0	0	0	0
6	chr6_15409953_G_A	15409953	G	A	Intron variant	Strong_Enhancer	Transcriptional transition	None	JARID2	1533	0.07702	0.07767	0.3216	5	0.001602	0	0	1	0.002778	4	0.003247	0	0	0	0
6	chr6_15410951_T_TAAC	15410951	T	TAAC	Intron variant	Strong_Enhancer	Transcriptional transition	None	JARID2	1533	0.07702	0.07767	0.3216	5	0.001602	0	0	1	0.002778	4	0.003247	0	0	0	0
6	chr6_15412339_C_T	15412339	C	T	Intron variant	Transcriptional transition	Transcriptional transition	None	JARID2	1533	0.07702	0.07767	0.3216	5	0.001602	0	0	1	0.002778	4	0.003247	0	0	0	0
6	chr6_15413283_G_A	15413283	G	A	Intron variant	Transcriptional elongation	Transcriptional transition	None	JARID2	1533	0.07702	0.07767	0.3216	5	0.001602	0	0	1	0.002778	4	0.003247	0	0	0	0
6	chr6_15413513_A_G	15413513	A	G	Intron variant	Transcriptional elongation	Transcriptional transition	None	JARID2	1533	0.07702	0.07767	0.3216	5	0.001602	0	0	1	0.002778	4	0.003247	0	0	0	0
6	chr6_15415329_C_G	15415329	C	G	Intron variant	Weak transcribed	Weak transcribed	None	JARID2	1533	0.07702	0.07767	0.3216	5	0.001602	0	0	1	0.002778	4	0.003247	0	0	0	0
6	chr6_15417524_A_G	15417524	A	G	Intron variant	Weak transcribed	Weak transcribed	None	JARID2	1533	0.07702	0.07767	0.3216	5	0.001602	0	0	1	0.002778	4	0.003247	0	0	0	0
6	chr6_15417727_T_G	15417727	T	G	Intron variant	Transcriptional elongation	Weak transcribed	None	JARID2	1533	0.07702	0.07767	0.3216	5	0.001602	0	0	1	0.002778	4	0.003247	0	0	0	0
6	chr6_15418345_G_A	15418345	G	A	Intron variant	Transcriptional elongation	Weak transcribed	None	JARID2	1533	0.07702	0.07767	0.3216	5	0.001602	0	0	1	0.002778	4	0.003247	0	0	0	0
6	chr6_15419528_A_T	15419528	A	T	Intron variant	Weak transcribed	Weak transcribed	None	JARID2	1533	0.07702	0.07767	0.3216	5	0.001602	0	0	1	0.002778	4	0.003247	0	0	0	0
6	chr6_15419557_C_T	15419557	C	T	Intron variant	Weak transcribed	Weak transcribed	None	JARID2	1533	0.07702	0.07767	0.3216	5	0.001602	0	0	1	0.002778	4	0.003247	0	0	0	0
6	chr6_15421271_G_A	15421271	G	A	Intron variant	Strong_Enhancer	Transcriptional transition	None	JARID2	1533	0.07702	0.07767	0.3216	5	0.001602	0	0	1	0.002778	4	0.003247	0	0	0	0
6	chr6_15421835_T_C	15421835	T	C	Intron variant	Strong_Enhancer	Transcriptional transition	None	JARID2	1533	0.07702	0.07767	0.3216	5	0.001602	0	0	1	0.002778	4	0.003247	0	0	0	0
6	chr6_15422799_G_C	15422799	G	C	Intron variant	Strong_Enhancer	Transcriptional transition	Distal Enhancer	JARID2	1533	0.07702	0.07767	0.3216	5	0.001602	0	0	1	0.002778	4	0.003247	0	0	0	0
6	chr6_15423096_T_C	15423096	T	C	Intron variant	Strong_Enhancer	Transcriptional transition	None	JARID2	1533	0.07702	0.07767	0.3216	5	0.001602	0	0	1	0.002778	4	0.003247	0	0	0	0
6	chr6_15424533_T_C	15424533	T	C	Intron variant	Transcriptional elongation	Transcriptional transition	None	JARID2	1533	0.07702	0.07767	0.3216	5	0.001602	0	0	1	0.002778	4	0.003247	0	0	0	0
6	chr6_15424633_G_A	15424633	G	A	Intron variant	Transcriptional elongation	Transcriptional transition	None	JARID2	1533	0.07702	0.07767	0.3216	5	0.001602	0	0	1	0.002778	4	0.003247	0	0	0	0
6	chr6_15425442_A_G	15425442	A	G	Intron variant	Weak transcribed	Transcriptional transition	None	JARID2	1533	0.07702	0.07767	0.3216	5	0.001602	0	0	1	0.002778	4	0.003247	0	0	0	0
6	chr6_15425576_G_C	15425576	G	C	Intron variant	Weak transcribed	Transcriptional transition	None	JARID2	1533	0.07702	0.07767	0.3216	5	0.001602	0	0	1	0.002778	4	0.003247	0	0	0	0
6	chr6_15426074_C_T	15426074	C	T	Intron variant	Weak transcribed	Transcriptional transition	None	JARID2	1533	0.07702	0.07767	0.3216	5	0.001602	0	0	1	0.002778	4	0.003247	0	0	0	0
6	chr6_15426411_C_T	15426411	C	T	Intron variant	Weak transcribed	Transcriptional transition	None	JARID2	1533	0.07702	0.07767	0.3216	5	0.001602	0	0	1	0.002778	4	0.003247	0	0	0	0
6	chr6_15426714_C_T	15426714	C	T	Intron variant	Transcriptional transition	Transcriptional transition	None	JARID2	1533	0.07702	0.07767	0.3216	5	0.001602	0	0	1	0.002778	4	0.003247	0	0	0	0
6	chr6_15428057_G_A	15428057	G	A	Intron variant	Weak_Enhancer	Transcriptional transition	Distal Enhancer	JARID2	1533	0.07702	0.07767	0.3216	5	0.001602	0	0	1	0.002778	4	0.003247	0	0	0	0
6	chr6_15432045_G_C	15432045	G	C	Intron variant	Strong_Enhancer	Transcriptional transition	Distal Enhancer	JARID2	1533	0.07702	0.07767	0.3216	5	0.001602	0	0	1	0.002778	4	0.003247	0	0	0	0
6	chr6_15434102_C_T	15434102	C	T	Intron variant	Strong_Enhancer	Transcriptional transition	None	JARID2	1533	0.07702	0.07767	0.3216	5	0.001602	0	0	1	0.002778	4	0.003247	0	0	0	0
6	chr6_15434861_G_A	15434861	G	A	Intron variant	Strong_Enhancer	Transcriptional transition	None	JARID2	1533	0.07702	0.07767	0.3216	5	0.001602	0	0	1	0.002778	4	0.003247	0	0	0	0
6	chr6_15434968_T_G	15434968	T	G	Intron variant	Strong_Enhancer	Transcriptional transition	None	JARID2	1533	0.07702	0.07767	0.3216	5	0.001602	0	0	1	0.002778	4	0.003247	0	0	0	0
6	chr6_15435361_G_A	15435361	G	A	Intron variant	Strong_Enhancer	Transcriptional transition	None	JARID2	1533	0.07702	0.07767	0.3216	5	0.001602	0	0	1	0.002778	4	0.003247	0	0	0	0
6	chr6_15438939_A_G	15438939	A	G	Intron variant	Strong_Enhancer	Transcriptional transition	None	JARID2	1533	0.07702	0.07767	0.3216	5	0.001602	0	0	1	0.002778	4	0.003247	0	0	0	0
6	chr6_15439339_T_G	15439339	T	G	Intron variant	Strong_Enhancer	Transcriptional transition	None	JARID2	1533	0.07702	0.07767	0.3216	5	0.001602	0	0	1	0.002778	4	0.003247	0	0	0	0
6	chr6_15441821_T_C	15441821	T	C	Intron variant	Insulator	Transcriptional transition	None	JARID2	1533	0.07702	0.07767	0.3216	5	0.001602	0	0	1	0.002778	4	0.003247	0	0	0	0
6	chr6_15443418_A_G	15443418	A	G	Intron variant	Weak transcribed	Transcriptional transition	Distal Enhancer	JARID2	1533	0.07702	0.07767	0.3216	5	0.001602	0	0	1	0.002778	4	0.003247	0	0	0	0
6	chr6_15444028_A_G	15444028	A	G	Intron variant	Transcriptional elongation	Transcriptional transition	None	JARID2	1533	0.07702	0.07767	0.3216	5	0.001602	0	0	1	0.002778	4	0.003247	0	0	0	0
6	chr6_15445718_A_AAT	15445718	A	AAT	Intron variant	Transcriptional elongation	Transcriptional transition	None	JARID2	1533	0.07702	0.07767	0.3216	5	0.001602	0	0	1	0.002778	4	0.003247	0	0	0	0
6	chr6_15446596_A_G	15446596	A	G	Intron variant	Transcriptional elongation	Transcriptional transition	None	JARID2	1533	0.07702	0.07767	0.3216	5	0.001602	0	0	1	0.002778	4	0.003247	0	0	0	0
6	chr6_15447301_G_T	15447301	G	T	Upstream gene variant	Weak transcribed	Transcriptional transition	None	JARID2	1533	0.07702	0.07767	0.3216	5	0.001602	0	0	1	0.002778	4	0.003247	0	0	0	0
6	chr6_15449044_A_G	15449044	A	G	Upstream gene variant	Weak transcribed	Transcriptional transition	None	JARID2	1533	0.07702	0.07767	0.3216	5	0.001602	0	0	1	0.002778	4	0.003247	0	0	0	0
6	chr6_15451946_G_A	15451946	G	A	Upstream gene variant	Weak_Enhancer	Transcriptional transition	None	JARID2	1533	0.07702	0.07767	0.3216	5	0.001602	0	0	1	0.002778	4	0.003247	0	0	0	0
6	chr6_15452442_A_G	15452442	A	G	Intron variant	Strong_Enhancer	Transcriptional transition	None	JARID2	1533	0.07702	0.07767	0.3216	5	0.001602	0	0	1	0.002778	4	0.003247	0	0	0	0
6	chr6_15452469_G_C	15452469	G	C	Intron variant	Strong_Enhancer	Transcriptional transition	None	JARID2	1533	0.07702	0.07767	0.3216	5	0.001602	0	0	1	0.002778	4	0.003247	0	0	0	0
6	chr6_15452630_A_G	15452630	A	G	Intron variant	Strong_Enhancer	Transcriptional transition	None	JARID2	1533	0.07702	0.07767	0.3216	5	0.001602	0	0	1	0.002778	4	0.003247	0	0	0	0
6	chr6_15455274_A_C	15455274	A	C	Intron variant	Transcriptional elongation	Transcriptional transition	None	JARID2	1533	0.07702	0.07767	0.3216	5	0.001602	0	0	1	0.002778	4	0.003247	0	0	0	0
6	chr6_15455317_T_C	15455317	T	C	Intron variant	Transcriptional elongation	Transcriptional transition	None	JARID2	1533	0.07702	0.07767	0.3216	5	0.001602	0	0	1	0.002778	4	0.003247	0	0	0	0
6	chr6_15456824_T_G	15456824	T	G	Intron variant	Weak_Enhancer	Transcriptional transition	None	JARID2	1533	0.07702	0.07767	0.3216	5	0.001602	0	0	1	0.002778	4	0.003247	0	0	0	0
6	chr6_15457231_G_T	15457231	G	T	Intron variant	Weak_Enhancer	Transcriptional transition	None	JARID2	1533	0.07702	0.07767	0.3216	5	0.001602	0	0	1	0.002778	4	0.003247	0	0	0	0
6	chr6_15457373_C_T	15457373	C	T	Intron variant	Weak_Enhancer	Transcriptional transition	None	JARID2	1533	0.07702	0.07767	0.3216	5	0.001602	0	0	1	0.002778	4	0.003247	0	0	0	0
6	chr6_15458089_G_A	15458089	G	A	Intron variant	Strong_Enhancer	Transcriptional transition	None	JARID2	1533	0.07702	0.07767	0.3216	5	0.001602	0	0	1	0.002778	4	0.003247	0	0	0	0
6	chr6_15458392_C_T	15458392	C	T	Intron variant	Strong_Enhancer	Transcriptional transition	Distal Enhancer	JARID2	1533	0.07702	0.07767	0.3216	5	0.001602	0	0	1	0.002778	4	0.003247	0	0	0	0
6	chr6_15458617_A_G	15458617	A	G	Intron variant	Strong_Enhancer	Transcriptional transition	Distal Enhancer	JARID2	1533	0.07702	0.07767	0.3216	5	0.001602	0	0	1	0.002778	4	0.003247	0	0	0	0
6	chr6_15458858_G_A	15458858	G	A	Intron variant	Strong_Enhancer	Transcriptional transition	None	JARID2	1533	0.07702	0.07767	0.3216	5	0.001602	0	0	1	0.002778	4	0.003247	0	0	0	0
6	chr6_15461206_G_T	15461206	G	T	Intron variant	Transcriptional elongation	Transcriptional transition	None	JARID2	1533	0.07702	0.07767	0.3216	5	0.001602	0	0	1	0.002778	4	0.003247	0	0	0	0
6	chr6_15466998_G_C	15466998	G	C	Intron variant	Transcriptional elongation	Transcriptional transition	None	JARID2	1533	0.07702	0.07767	0.3216	5	0.001602	0	0	1	0.002778	4	0.003247	0	0	0	0
6	chr6_15467462_C_T	15467462	C	T	Intron variant	Transcriptional elongation	Transcriptional transition	None	JARID2	1533	0.07702	0.07767	0.3216	5	0.001602	0	0	1	0.002778	4	0.003247	0	0	0	0
6	chr6_15468458_C_T	15468458	C	T	Intron variant	Transcriptional elongation	Transcriptional elongation	None	JARID2	1533	0.07702	0.07767	0.3216	5	0.001602	0	0	1	0.002778	4	0.003247	0	0	0	0
6	chr6_15468627_A_G	15468627	A	G	synonymous_variant	Transcriptional elongation	Transcriptional elongation	None	JARID2	1533	0.07702	0.07767	0.3216	5	0.001602	0	0	1	0.002778	4	0.003247	0	0	0	0
6	chr6_15469494_G_A	15469494	G	A	Intron variant	Transcriptional elongation	Transcriptional elongation	None	JARID2	1533	0.07702	0.07767	0.3216	5	0.001602	0	0	1	0.002778	4	0.003247	0	0	0	0
6	chr6_15471345_T_C	15471345	T	C	Intron variant	Transcriptional elongation	Transcriptional transition	None	JARID2	1533	0.07702	0.07767	0.3216	5	0.001602	0	0	1	0.002778	4	0.003247	0	0	0	0
6	chr6_15472360_G_T	15472360	G	T	Intron variant	Transcriptional elongation	Transcriptional transition	None	JARID2	1533	0.07702	0.07767	0.3216	5	0.001602	0	0	1	0.002778	4	0.003247	0	0	0	0
6	chr6_15476150_A_G	15476150	A	G	Intron variant	Transcriptional elongation	Transcriptional transition	None	JARID2	1533	0.07702	0.07767	0.3216	5	0.001602	0	0	1	0.002778	4	0.003247	0	0	0	0
6	chr6_15476360_G_T	15476360	G	T	Intron variant	Transcriptional elongation	Transcriptional transition	None	JARID2	1533	0.07702	0.07767	0.3216	5	0.001602	0	0	1	0.002778	4	0.003247	0	0	0	0
6	chr6_15477229_T_C	15477229	T	C	Intron variant	Transcriptional elongation	Transcriptional transition	None	JARID2	1533	0.07702	0.07767	0.3216	5	0.001602	0	0	1	0.002778	4	0.003247	0	0	0	0
6	chr6_15417131_T_A	15417131	T	A	Intron variant	Weak_Enhancer	Weak transcribed	None	JARID2	1531	0.077	0.07771	0.3219	5	0.001604	0	0	1	0.002778	4	0.003247	0	0	0	0
6	chr6_15336065_A_G	15336065	A	G	Intron variant	Strong_Enhancer	Transcriptional transition	None	JARID2	1533	0.03957	0.04022	0.3253	16	0.005125	3	0.004464	1	0.002778	5	0.004058	0	0	7	0.01023
6	chr6_15412116_T_C	15412116	T	C	Intron variant	Transcriptional transition	Transcriptional transition	None	JARID2	1533	0.03957	0.04022	0.3253	16	0.005125	3	0.004464	1	0.002778	5	0.004058	0	0	7	0.01023
6	chr6_15419836_C_T	15419836	C	T	Intron variant	Weak transcribed	Weak transcribed	None	JARID2	1533	-0.05764	0.05863	0.3257	7	0.002242	0	0	1	0.002778	2	0.001623	1	0.005747	3	0.004386
6	chr6_15497506_C_T	15497506	C	T	Intron variant	Transcriptional elongation	Transcriptional transition	None	JARID2	1533	0.06816	0.06937	0.3259	5	0.001602	1	0.001488	1	0.002778	1	0.0008117	1	0.005747	1	0.001462
6	chr6_15435856_G_A	15435856	G	A	Intron variant	Strong_Enhancer	Transcriptional transition	None	JARID2	1533	0.03597	0.03675	0.3279	18	0.005766	3	0.004464	2	0.005556	5	0.004058	1	0.005747	7	0.01023
6	chr6_15283558_G_T	15283558	G	T	Intron variant	Weak transcribed	Transcriptional transition	None	JARID2	1533	-0.05368	0.05487	0.3281	8	0.002562	2	0.002976	1	0.002778	1	0.0008117	2	0.01149	2	0.002924
6	chr6_15262184_A_T	15262184	A	T	Intron variant	Weak_Enhancer	Transcriptional transition	None	JARID2	1533	-0.03104	0.03192	0.3309	28	0.008969	0	0	28	0.07778	0	0	0	0	0	0
6	chr6_15414956_C_T	15414956	C	T	Intron variant	Weak transcribed	Weak transcribed	None	JARID2	1533	0.04648	0.04804	0.3334	11	0.003523	0	0	0	0	6	0.00487	1	0.005747	4	0.005848
6	chr6_15442153_G_A	15442153	G	A	Intron variant	Weak transcribed	Transcriptional transition	None	JARID2	1533	-0.06124	0.06333	0.3337	6	0.001922	2	0.002976	0	0	1	0.0008117	0	0	3	0.004386
6	chr6_15473718_T_C	15473718	T	C	Intron variant	Transcriptional elongation	Transcriptional transition	None	JARID2	1533	0.03527	0.03665	0.3361	20	0.006406	0	0	20	0.05556	0	0	0	0	0	0
6	chr6_15286755_G_C	15286755	G	C	Intron variant	Weak_Enhancer	Transcriptional transition	None	JARID2	1533	0.05642	0.05874	0.337	7	0.002242	2	0.002976	0	0	4	0.003247	0	0	1	0.001462
6	chr6_15439060_T_G	15439060	T	G	Intron variant	Strong_Enhancer	Transcriptional transition	None	JARID2	1532	-0.03124	0.03266	0.3389	25	0.008013	0	0	22	0.06111	1	0.0008117	1	0.005747	1	0.001462
6	chr6_15250699_AAAT_A	15250699	AAAT	A	Upstream gene variant	Active_Promoter	Transcriptional transition	Proximal Enhancer	JARID2-AS1	1533	-0.02981	0.03119	0.3394	22	0.007367	8	0.0119	3	0.008333	7	0.006494	0	0	4	0.005848
6	chr6_15370317_T_G	15370317	T	G	Upstream gene variant	Strong_Enhancer	Transcriptional transition	None	JARID2	1533	-0.05208	0.05484	0.3424	8	0.002562	2	0.002976	0	0	3	0.002435	0	0	3	0.004386
6	chr6_15361880_A_T	15361880	A	T	Intron variant	Strong_Enhancer	Transcriptional transition	None	JARID2	1533	-0.04649	0.04911	0.344	11	0.003523	6	0.008929	0	0	3	0.002435	0	0	2	0.002924
6	chr6_15502996_C_T	15502996	C	T	Intron variant	Transcriptional elongation	Transcriptional transition	None	JARID2	1533	0.05603	0.05924	0.3444	8	0.002562	2	0.002976	0	0	6	0.00487	0	0	0	0
6	chr6_15376854_C_T	15376854	C	T	Intron variant	Transcriptional elongation	Transcriptional transition	None	JARID2	1533	0.06655	0.07037	0.3445	5	0.001602	0	0	0	0	5	0.004058	0	0	0	0
6	chr6_15351484_A_G	15351484	A	G	Intron variant	Weak_Enhancer	Transcriptional transition	None	JARID2	1533	-0.0598	0.06373	0.3482	6	0.001922	1	0.001488	1	0.002778	3	0.002435	1	0.005747	0	0
6	chr6_15323181_T_C	15323181	T	C	Intron variant	Strong_Enhancer	Transcriptional transition	None	JARID2	1533	-0.0542	0.05862	0.3554	7	0.002242	1	0.001488	1	0.002778	1	0.0008117	1	0.005747	3	0.004386
6	chr6_15471136_T_G	15471136	T	G	Intron variant	Transcriptional elongation	Transcriptional transition	None	JARID2	1533	0.04091	0.04444	0.3574	13	0.004164	0	0	13	0.03611	0	0	0	0	0	0
6	chr6_15274325_T_A	15274325	T	A	Intron variant	Weak transcribed	Transcriptional transition	None	JARID2	1533	-0.06379	0.06932	0.3575	5	0.001602	2	0.002976	0	0	1	0.0008117	0	0	2	0.002924
6	chr6_15400502_T_G	15400502	T	G	Upstream gene variant	Weak_Enhancer	Transcriptional transition	Distal Enhancer	JARID2	1533	-0.05816	0.06329	0.3583	6	0.001922	3	0.004464	0	0	1	0.0008117	0	0	2	0.002924
6	chr6_15291826_C_A	15291826	C	A	Intron variant	Weak_Enhancer	Transcriptional transition	None	JARID2	1533	-0.04097	0.0448	0.3606	13	0.004164	0	0	0	0	13	0.01055	0	0	0	0
6	chr6_15435049_G_C	15435049	G	C	Intron variant	Strong_Enhancer	Transcriptional transition	None	JARID2	1533	0.0393	0.04305	0.3615	12	0.004164	0	0	0	0	10	0.008929	0	0	2	0.002924
6	chr6_15435487_C_T	15435487	C	T	Intron variant	Strong_Enhancer	Transcriptional transition	None	JARID2	1533	0.0393	0.04305	0.3615	12	0.004164	0	0	0	0	10	0.008929	0	0	2	0.002924
6	chr6_15443913_G_A	15443913	G	A	Intron variant	Transcriptional elongation	Transcriptional transition	None	JARID2	1533	0.02646	0.02913	0.3638	29	0.009289	6	0.008929	1	0.002778	12	0.00974	2	0.01149	8	0.0117
6	chr6_15431428_G_A	15431428	G	A	Intron variant	Weak_Enhancer	Transcriptional transition	Distal Enhancer	JARID2	1533	-0.0317	0.03491	0.364	20	0.006406	2	0.002976	5	0.01389	6	0.00487	1	0.005747	6	0.008772
6	chr6_15431465_T_G	15431465	T	G	Intron variant	Weak_Enhancer	Transcriptional transition	Distal Enhancer	JARID2	1533	-0.04238	0.04683	0.3657	12	0.003844	1	0.001488	2	0.005556	6	0.00487	0	0	3	0.004386
6	chr6_15335896_G_A	15335896	G	A	Intron variant	Strong_Enhancer	Transcriptional transition	None	JARID2	1533	-0.04668	0.05173	0.3669	9	0.002883	3	0.004464	1	0.002778	4	0.003247	0	0	1	0.001462
6	chr6_15366774_T_TTCC	15366774	T	TTCC	Intron variant	Strong_Enhancer	Transcriptional transition	None	JARID2	1533	0.0626	0.06972	0.3694	6	0.001922	0	0	1	0.002778	5	0.004058	0	0	0	0
6	chr6_15505629_C_T	15505629	C	T	Intron variant	Transcriptional elongation	Transcriptional transition	None	JARID2	1533	-0.0401	0.04499	0.3729	12	0.003844	3	0.004464	0	0	6	0.00487	2	0.01149	1	0.001462
6	chr6_15362299_A_G	15362299	A	G	Intron variant	Strong_Enhancer	Transcriptional transition	None	JARID2	1533	0.03679	0.04161	0.3767	14	0.004484	3	0.004464	3	0.008333	4	0.003247	1	0.005747	3	0.004386
6	chr6_15318214_A_G	15318214	A	G	Intron variant	Strong_Enhancer	Transcriptional transition	None	JARID2	1533	0.04559	0.05176	0.3786	9	0.002883	5	0.00744	1	0.002778	2	0.001623	0	0	1	0.001462
6	chr6_15468260_C_A	15468260	C	A	Intron variant	Transcriptional elongation	Transcriptional elongation	None	JARID2	1533	-0.06052	0.06943	0.3835	5	0.001602	2	0.002976	0	0	1	0.0008117	0	0	2	0.002924
6	chr6_15457617_T_C	15457617	T	C	Intron variant	Weak_Promoter	Transcriptional transition	Distal Enhancer	JARID2	1533	-0.04498	0.05171	0.3846	9	0.002883	1	0.001488	1	0.002778	3	0.002435	0	0	4	0.005848
6	chr6_15484838_G_A	15484838	G	A	Intron variant	Weak transcribed	Transcriptional transition	None	JARID2	1533	-0.04498	0.05171	0.3846	9	0.002883	1	0.001488	1	0.002778	3	0.002435	0	0	4	0.005848
6	chr6_15486118_A_G	15486118	A	G	Intron variant	Weak transcribed	Transcriptional transition	None	JARID2	1533	-0.04498	0.05171	0.3846	9	0.002883	1	0.001488	1	0.002778	3	0.002435	0	0	4	0.005848
6	chr6_15486136_T_TC	15486136	T	TC	Intron variant	Weak transcribed	Transcriptional transition	None	JARID2	1533	-0.04498	0.05171	0.3846	9	0.002883	1	0.001488	1	0.002778	3	0.002435	0	0	4	0.005848
6	chr6_15488643_G_A	15488643	G	A	Intron variant	Transcriptional elongation	Transcriptional transition	None	JARID2	1533	-0.04498	0.05171	0.3846	9	0.002883	1	0.001488	1	0.002778	3	0.002435	0	0	4	0.005848
6	chr6_15492288_G_A	15492288	G	A	Intron variant	Transcriptional elongation	Transcriptional transition	None	JARID2	1533	-0.04498	0.05171	0.3846	9	0.002883	1	0.001488	1	0.002778	3	0.002435	0	0	4	0.005848
6	chr6_15498799_G_A	15498799	G	A	Intron variant	Transcriptional elongation	Transcriptional transition	None	JARID2	1533	-0.04498	0.05171	0.3846	9	0.002883	1	0.001488	1	0.002778	3	0.002435	0	0	4	0.005848
6	chr6_15506974_G_A	15506974	G	A	Intron variant	Transcriptional elongation	Transcriptional transition	None	JARID2	1533	-0.04498	0.05171	0.3846	9	0.002883	1	0.001488	1	0.002778	3	0.002435	0	0	4	0.005848
6	chr6_15508657_A_G	15508657	A	G	Intron variant	Transcriptional elongation	Transcriptional transition	None	JARID2	1533	-0.04498	0.05171	0.3846	9	0.002883	1	0.001488	1	0.002778	3	0.002435	0	0	4	0.005848
6	chr6_15509765_G_A	15509765	G	A	Downstream gene variant	Transcriptional elongation	Transcriptional transition	None	JARID2	1533	-0.04498	0.05171	0.3846	9	0.002883	1	0.001488	1	0.002778	3	0.002435	0	0	4	0.005848
6	chr6_15511514_T_A	15511514	T	A	Downstream gene variant	Transcriptional elongation	Transcriptional transition	None	JARID2	1533	-0.04498	0.05171	0.3846	9	0.002883	1	0.001488	1	0.002778	3	0.002435	0	0	4	0.005848
6	chr6_15513643_A_G	15513643	A	G	Downstream gene variant	Transcriptional elongation	Transcriptional transition	None	JARID2	1533	-0.04498	0.05171	0.3846	9	0.002883	1	0.001488	1	0.002778	3	0.002435	0	0	4	0.005848
6	chr6_15344135_A_T	15344135	A	T	Intron variant	Strong_Enhancer	Transcriptional transition	None	JARID2	1533	-0.05941	0.06943	0.3923	5	0.001602	2	0.002976	0	0	2	0.001623	1	0.005747	0	0
6	chr6_15415700_C_T	15415700	C	T	Intron variant	Weak transcribed	Weak transcribed	None	JARID2	1517	0.047	0.05501	0.393	8	0.002591	2	0.002985	1	0.002778	2	0.001645	0	0	3	0.004464
6	chr6_15262181_C_T	15262181	C	T	Intron variant	Weak_Enhancer	Transcriptional transition	None	JARID2	1533	-0.02945	0.03454	0.394	23	0.007367	0	0	23	0.06389	0	0	0	0	0	0
6	chr6_15391311_G_A	15391311	G	A	Intron variant	Weak_Enhancer	Transcriptional transition	None	JARID2	1533	-0.05908	0.06939	0.3947	5	0.001602	0	0	1	0.002778	1	0.0008117	1	0.005747	2	0.002924
6	chr6_15480696_C_G	15480696	C	G	Intron variant	Transcriptional elongation	Transcriptional transition	None	JARID2	1533	-0.05472	0.06434	0.3952	6	0.001922	0	0	0	0	6	0.00487	0	0	0	0
6	chr6_15455867_T_C	15455867	T	C	Intron variant	Transcriptional elongation	Transcriptional transition	None	JARID2	1533	-0.05083	0.05986	0.3959	7	0.002242	0	0	0	0	7	0.005682	0	0	0	0
6	chr6_15460183_A_G	15460183	A	G	Intron variant	Transcriptional transition	Transcriptional transition	None	JARID2	1533	-0.05083	0.05986	0.3959	7	0.002242	0	0	0	0	7	0.005682	0	0	0	0
6	chr6_15296793_C_T	15296793	C	T	Intron variant	Strong_Enhancer	Transcriptional transition	None	JARID2	1533	-0.02887	0.03402	0.3962	21	0.006726	4	0.005952	1	0.002778	8	0.006494	2	0.01149	6	0.008772
6	chr6_15390111_C_G	15390111	C	G	Intron variant	Strong_Enhancer	Transcriptional transition	Distal Enhancer	JARID2	1533	0.03203	0.0378	0.3969	17	0.005445	3	0.004464	2	0.005556	5	0.004058	1	0.005747	6	0.008772
6	chr6_15285147_G_T	15285147	G	T	Intron variant	Weak transcribed	Transcriptional transition	None	JARID2	1533	-0.04379	0.05173	0.3974	9	0.002883	4	0.005952	0	0	2	0.001623	0	0	3	0.004386
6	chr6_15461620_A_G	15461620	A	G	Intron variant	Transcriptional elongation	Transcriptional transition	None	JARID2	1533	-0.05949	0.07038	0.3981	5	0.001602	0	0	1	0.002778	3	0.002435	1	0.005747	0	0
6	chr6_15278172_C_T	15278172	C	T	Intron variant	Weak transcribed	Transcriptional transition	None	JARID2	1533	0.05392	0.06396	0.3994	7	0.002242	1	0.001488	1	0.002778	5	0.004058	0	0	0	0
6	chr6_15376647_C_T	15376647	C	T	Intron variant	Transcriptional elongation	Transcriptional transition	None	JARID2	1533	-0.03501	0.04156	0.3997	14	0.004484	2	0.002976	3	0.008333	5	0.004058	0	0	4	0.005848
6	chr6_15258344_C_T	15258344	C	T	Intron variant	Strong_Enhancer	Transcriptional transition	None	JARID2	1533	0.0308	0.03673	0.4019	18	0.005766	4	0.005952	3	0.008333	4	0.003247	1	0.005747	6	0.008772
6	chr6_15303645_A_G	15303645	A	G	Intron variant	Weak_Enhancer	Transcriptional transition	None	JARID2	1533	0.04565	0.05488	0.4057	8	0.002562	3	0.004464	2	0.005556	2	0.001623	0	0	1	0.001462
6	chr6_15462180_T_G	15462180	T	G	Intron variant	Weak transcribed	Transcriptional transition	None	JARID2	1533	0.04565	0.05488	0.4057	8	0.002562	3	0.004464	2	0.005556	2	0.001623	0	0	1	0.001462
6	chr6_15422903_C_T	15422903	C	T	Intron variant	Strong_Enhancer	Transcriptional transition	Distal Enhancer	JARID2	1533	0.03949	0.04763	0.4071	9	0.003203	2	0.002976	0	0	6	0.005682	0	0	1	0.001462
6	chr6_15286783_A_C	15286783	A	C	Intron variant	Weak_Enhancer	Transcriptional transition	None	JARID2	1533	-0.03685	0.04485	0.4115	13	0.004164	4	0.005952	0	0	2	0.001623	0	0	7	0.01023
6	chr6_15262555_G_T	15262555	G	T	Intron variant	Weak_Enhancer	Transcriptional transition	None	JARID2	1528	-0.03789	0.04618	0.4121	11	0.003535	1	0.001488	0	0	5	0.004065	0	0	5	0.007396
6	chr6_15437062_C_G	15437062	C	G	Intron variant	Strong_Enhancer	Transcriptional transition	None	JARID2	1533	0.05239	0.06442	0.4162	6	0.001922	2	0.002976	2	0.005556	1	0.0008117	0	0	1	0.001462
6	chr6_15452072_A_G	15452072	A	G	synonymous_variant	Strong_Enhancer	Transcriptional transition	None	JARID2	1533	0.05239	0.06442	0.4162	6	0.001922	2	0.002976	2	0.005556	1	0.0008117	0	0	1	0.001462
6	chr6_15361802_T_A	15361802	T	A	Intron variant	Strong_Enhancer	Transcriptional transition	None	JARID2	1533	0.03988	0.04911	0.4169	10	0.003203	0	0	2	0.005556	2	0.001623	1	0.005747	5	0.00731
6	chr6_15443280_T_C	15443280	T	C	Intron variant	Weak transcribed	Transcriptional transition	None	JARID2	1533	-0.05743	0.07085	0.4178	5	0.001602	0	0	0	0	4	0.003247	0	0	1	0.001462
6	chr6_15284133_G_A	15284133	G	A	Intron variant	Weak transcribed	Transcriptional transition	None	JARID2	1533	-0.03793	0.04683	0.4182	11	0.003523	2	0.002976	1	0.002778	4	0.003247	0	0	4	0.005848
6	chr6_15314125_C_T	15314125	C	T	Intron variant	Strong_Enhancer	Transcriptional transition	None	JARID2	1533	-0.05554	0.07036	0.43	5	0.001602	0	0	0	0	3	0.002435	1	0.005747	1	0.001462
6	chr6_15369052_G_A	15369052	G	A	Intron variant	Strong_Enhancer	Transcriptional transition	None	JARID2	1533	-0.02747	0.03485	0.4306	20	0.006406	4	0.005952	4	0.01111	10	0.008117	1	0.005747	1	0.001462
6	chr6_15285186_C_G	15285186	C	G	Intron variant	Weak transcribed	Transcriptional transition	None	JARID2	1533	-0.04324	0.05486	0.4307	8	0.002562	3	0.004464	1	0.002778	3	0.002435	0	0	1	0.001462
6	chr6_15316601_C_T	15316601	C	T	Intron variant	Strong_Enhancer	Transcriptional transition	None	JARID2	1533	-0.04324	0.05486	0.4307	8	0.002562	3	0.004464	1	0.002778	3	0.002435	0	0	1	0.001462
6	chr6_15450758_G_A	15450758	G	A	Upstream gene variant	Weak transcribed	Transcriptional transition	None	JARID2	1533	-0.04324	0.05486	0.4307	8	0.002562	3	0.004464	1	0.002778	3	0.002435	0	0	1	0.001462
6	chr6_15458944_CA_C	15458944	CA	C	Intron variant	Strong_Enhancer	Transcriptional transition	None	JARID2	1533	-0.04324	0.05486	0.4307	8	0.002562	3	0.004464	1	0.002778	3	0.002435	0	0	1	0.001462
6	chr6_15501943_G_T	15501943	G	T	Intron variant	Transcriptional elongation	Transcriptional transition	None	JARID2	1533	-0.04324	0.05486	0.4307	8	0.002562	3	0.004464	1	0.002778	3	0.002435	0	0	1	0.001462
6	chr6_15366553_T_C	15366553	T	C	Intron variant	Strong_Enhancer	Transcriptional transition	None	JARID2	1533	0.0473	0.06047	0.4342	8	0.002562	0	0	0	0	7	0.005682	1	0.005747	0	0
6	chr6_15376752_C_A	15376752	C	A	Intron variant	Transcriptional elongation	Transcriptional transition	None	JARID2	1533	-0.06021	0.07748	0.4372	5	0.001602	3	0.004464	0	0	2	0.001623	0	0	0	0
6	chr6_15436342_G_A	15436342	G	A	Intron variant	Weak_Enhancer	Transcriptional transition	None	JARID2	1533	0.05377	0.06932	0.438	5	0.001602	3	0.004464	1	0.002778	1	0.0008117	0	0	0	0
6	chr6_15449328_C_G	15449328	C	G	Upstream gene variant	Weak transcribed	Transcriptional transition	None	JARID2	1533	0.05377	0.06932	0.438	5	0.001602	3	0.004464	1	0.002778	1	0.0008117	0	0	0	0
6	chr6_15335640_G_A	15335640	G	A	Intron variant	Strong_Enhancer	Transcriptional transition	None	JARID2	1533	-0.03337	0.04311	0.439	13	0.004164	2	0.002976	2	0.005556	5	0.004058	0	0	4	0.005848
6	chr6_15467360_T_TA	15467360	T	TA	Intron variant	Transcriptional elongation	Transcriptional transition	None	JARID2	1533	-0.04529	0.05863	0.4399	7	0.002242	1	0.001488	1	0.002778	1	0.0008117	0	0	4	0.005848
6	chr6_15489424_C_T	15489424	C	T	Intron variant	Transcriptional elongation	Transcriptional transition	None	JARID2	1533	-0.03102	0.04029	0.4415	15	0.004805	0	0	5	0.01389	4	0.003247	1	0.005747	5	0.00731
6	chr6_15427690_C_T	15427690	C	T	Intron variant	Weak_Promoter	Transcriptional transition	Distal Enhancer	JARID2	1533	-0.04327	0.05636	0.4427	10	0.003203	2	0.002976	0	0	6	0.00487	1	0.005747	1	0.001462
6	chr6_15343267_C_A	15343267	C	A	Intron variant	Weak_Enhancer	Transcriptional transition	None	JARID2	1533	-0.04497	0.05863	0.4432	7	0.002242	3	0.004464	0	0	2	0.001623	1	0.005747	1	0.001462
6	chr6_15318009_A_G	15318009	A	G	Intron variant	Strong_Enhancer	Transcriptional transition	None	JARID2	1533	-0.04923	0.06455	0.4458	7	0.002242	0	0	0	0	5	0.004058	1	0.005747	1	0.001462
6	chr6_15497189_T_G	15497189	T	G	Intron variant	Transcriptional elongation	Transcriptional transition	None	JARID2	1533	-0.03001	0.03937	0.4461	17	0.005445	0	0	17	0.04722	0	0	0	0	0	0
6	chr6_15362793_A_G	15362793	A	G	Intron variant	Strong_Enhancer	Transcriptional transition	None	JARID2	1533	0.04582	0.06014	0.4463	7	0.002242	2	0.002976	0	0	5	0.004058	0	0	0	0
6	chr6_15300971_A_C	15300971	A	C	Intron variant	Strong_Enhancer	Transcriptional transition	None	JARID2	1533	0.02582	0.03404	0.4484	21	0.006726	5	0.00744	4	0.01111	7	0.005682	0	0	5	0.00731
6	chr6_15252669_T_G	15252669	T	G	Upstream gene variant	Weak_Promoter	Transcriptional transition	None	JARID2-AS1	1533	-0.03705	0.04913	0.4509	10	0.003203	2	0.002976	0	0	4	0.003247	0	0	4	0.005848
6	chr6_15505411_C_T	15505411	C	T	Intron variant	Transcriptional elongation	Transcriptional transition	Distal Enhancer	JARID2	1533	0.04411	0.05863	0.4519	7	0.002242	2	0.002976	1	0.002778	2	0.001623	1	0.005747	1	0.001462
6	chr6_15392993_G_T	15392993	G	T	Intron variant	Weak_Enhancer	Transcriptional transition	None	JARID2	1533	-0.05219	0.06954	0.4531	5	0.001602	1	0.001488	2	0.005556	2	0.001623	0	0	0	0
6	chr6_15464769_A_G	15464769	A	G	Intron variant	Insulator	Transcriptional transition	None	JARID2	1533	-0.04753	0.06334	0.4531	6	0.001922	1	0.001488	0	0	3	0.002435	1	0.005747	1	0.001462
6	chr6_15348298_G_A	15348298	G	A	Intron variant	Weak transcribed	Transcriptional transition	None	JARID2	1533	0.02822	0.0378	0.4555	17	0.005445	5	0.00744	2	0.005556	4	0.003247	0	0	6	0.008772
6	chr6_15495857_G_A	15495857	G	A	Intron variant	Transcriptional elongation	Transcriptional transition	Distal Enhancer	JARID2	1533	-0.04714	0.0633	0.4566	6	0.001922	1	0.001488	0	0	1	0.0008117	0	0	4	0.005848
6	chr6_15396497_A_G	15396497	A	G	Upstream gene variant	Weak transcribed	Transcriptional transition	None	JARID2	1533	0.03477	0.04682	0.4579	11	0.003523	2	0.002976	2	0.005556	3	0.002435	2	0.01149	2	0.002924
6	chr6_15466396_T_C	15466396	T	C	Intron variant	Transcriptional elongation	Transcriptional transition	None	JARID2	1533	0.03477	0.04682	0.4579	11	0.003523	2	0.002976	2	0.005556	3	0.002435	2	0.01149	2	0.002924
6	chr6_15321235_T_C	15321235	T	C	Intron variant	Weak_Promoter	Transcriptional transition	None	JARID2	1533	-0.03323	0.04489	0.4593	13	0.004164	2	0.002976	1	0.002778	7	0.005682	0	0	3	0.004386
6	chr6_15520104_C_G	15520104	C	G	synonymous_variant	Transcriptional elongation	Transcriptional elongation	None	JARID2	1533	-0.0382	0.05177	0.4607	9	0.002883	1	0.001488	1	0.002778	1	0.0008117	0	0	6	0.008772
6	chr6_15509757_T_G	15509757	T	G	Downstream gene variant	Transcriptional elongation	Transcriptional transition	None	JARID2	1533	0.04097	0.05558	0.4612	8	0.002562	0	0	0	0	6	0.00487	0	0	2	0.002924
6	chr6_15465551_C_A	15465551	C	A	Intron variant	Transcriptional elongation	Transcriptional transition	None	JARID2	1531	-0.02619	0.03581	0.4646	19	0.006094	1	0.001488	5	0.01389	6	0.004886	1	0.005747	6	0.008772
6	chr6_15368884_G_A	15368884	G	A	Intron variant	Weak_Enhancer	Transcriptional transition	None	JARID2	1533	0.0462	0.06329	0.4655	6	0.001922	3	0.004464	1	0.002778	2	0.001623	0	0	0	0
6	chr6_15368301_T_A	15368301	T	A	Intron variant	Weak_Enhancer	Transcriptional transition	None	JARID2	1533	-0.02609	0.0358	0.4662	19	0.006086	1	0.001488	5	0.01389	6	0.00487	1	0.005747	6	0.008772
6	chr6_15368584_G_A	15368584	G	A	Intron variant	Weak_Enhancer	Transcriptional transition	Distal Enhancer	JARID2	1533	-0.02609	0.0358	0.4662	19	0.006086	1	0.001488	5	0.01389	6	0.00487	1	0.005747	6	0.008772
6	chr6_15370495_G_A	15370495	G	A	Upstream gene variant	Transcriptional elongation	Transcriptional transition	None	JARID2	1533	-0.02609	0.0358	0.4662	19	0.006086	1	0.001488	5	0.01389	6	0.00487	1	0.005747	6	0.008772
6	chr6_15371908_A_G	15371908	A	G	Upstream gene variant	Transcriptional transition	Transcriptional transition	None	JARID2	1533	-0.02609	0.0358	0.4662	19	0.006086	1	0.001488	5	0.01389	6	0.00487	1	0.005747	6	0.008772
6	chr6_15372444_C_T	15372444	C	T	Upstream gene variant	Transcriptional elongation	Transcriptional transition	None	JARID2	1533	-0.02609	0.0358	0.4662	19	0.006086	1	0.001488	5	0.01389	6	0.00487	1	0.005747	6	0.008772
6	chr6_15380475_C_T	15380475	C	T	Intron variant	Transcriptional elongation	Transcriptional transition	None	JARID2	1533	-0.02609	0.0358	0.4662	19	0.006086	1	0.001488	5	0.01389	6	0.00487	1	0.005747	6	0.008772
6	chr6_15388478_A_G	15388478	A	G	Intron variant	Strong_Enhancer	Transcriptional transition	None	JARID2	1533	-0.02609	0.0358	0.4662	19	0.006086	1	0.001488	5	0.01389	6	0.00487	1	0.005747	6	0.008772
6	chr6_15390925_C_T	15390925	C	T	Intron variant	Strong_Enhancer	Transcriptional transition	None	JARID2	1533	-0.02609	0.0358	0.4662	19	0.006086	1	0.001488	5	0.01389	6	0.00487	1	0.005747	6	0.008772
6	chr6_15392329_C_G	15392329	C	G	Intron variant	Strong_Enhancer	Transcriptional transition	None	JARID2	1533	-0.02609	0.0358	0.4662	19	0.006086	1	0.001488	5	0.01389	6	0.00487	1	0.005747	6	0.008772
6	chr6_15393126_T_G	15393126	T	G	Intron variant	Weak transcribed	Transcriptional transition	None	JARID2	1533	-0.02609	0.0358	0.4662	19	0.006086	1	0.001488	5	0.01389	6	0.00487	1	0.005747	6	0.008772
6	chr6_15396568_A_G	15396568	A	G	Upstream gene variant	Weak transcribed	Transcriptional transition	None	JARID2	1533	-0.02609	0.0358	0.4662	19	0.006086	1	0.001488	5	0.01389	6	0.00487	1	0.005747	6	0.008772
6	chr6_15404596_G_C	15404596	G	C	Intron variant	Strong_Enhancer	Transcriptional transition	None	JARID2	1533	-0.02609	0.0358	0.4662	19	0.006086	1	0.001488	5	0.01389	6	0.00487	1	0.005747	6	0.008772
6	chr6_15409198_A_G	15409198	A	G	Intron variant	Strong_Enhancer	Transcriptional transition	None	JARID2	1533	-0.02609	0.0358	0.4662	19	0.006086	1	0.001488	5	0.01389	6	0.00487	1	0.005747	6	0.008772
6	chr6_15410446_G_A	15410446	G	A	Intron variant	Strong_Enhancer	Transcriptional transition	None	JARID2	1533	-0.02609	0.0358	0.4662	19	0.006086	1	0.001488	5	0.01389	6	0.00487	1	0.005747	6	0.008772
6	chr6_15411874_C_T	15411874	C	T	Intron variant	Transcriptional transition	Transcriptional transition	None	JARID2	1533	-0.02609	0.0358	0.4662	19	0.006086	1	0.001488	5	0.01389	6	0.00487	1	0.005747	6	0.008772
6	chr6_15411959_G_A	15411959	G	A	Intron variant	Transcriptional transition	Transcriptional transition	None	JARID2	1533	-0.02609	0.0358	0.4662	19	0.006086	1	0.001488	5	0.01389	6	0.00487	1	0.005747	6	0.008772
6	chr6_15412297_A_G	15412297	A	G	Intron variant	Transcriptional transition	Transcriptional transition	None	JARID2	1533	-0.02609	0.0358	0.4662	19	0.006086	1	0.001488	5	0.01389	6	0.00487	1	0.005747	6	0.008772
6	chr6_15416605_G_T	15416605	G	T	Intron variant	Weak transcribed	Weak transcribed	None	JARID2	1533	-0.02609	0.0358	0.4662	19	0.006086	1	0.001488	5	0.01389	6	0.00487	1	0.005747	6	0.008772
6	chr6_15417995_C_T	15417995	C	T	Intron variant	Transcriptional elongation	Weak transcribed	None	JARID2	1533	-0.02609	0.0358	0.4662	19	0.006086	1	0.001488	5	0.01389	6	0.00487	1	0.005747	6	0.008772
6	chr6_15419471_G_A	15419471	G	A	Intron variant	Weak transcribed	Weak transcribed	None	JARID2	1533	-0.02609	0.0358	0.4662	19	0.006086	1	0.001488	5	0.01389	6	0.00487	1	0.005747	6	0.008772
6	chr6_15421485_G_A	15421485	G	A	Intron variant	Active_Promoter	Transcriptional transition	None	JARID2	1533	-0.02609	0.0358	0.4662	19	0.006086	1	0.001488	5	0.01389	6	0.00487	1	0.005747	6	0.008772
6	chr6_15424122_C_A	15424122	C	A	Intron variant	Weak_Enhancer	Transcriptional transition	None	JARID2	1533	-0.02609	0.0358	0.4662	19	0.006086	1	0.001488	5	0.01389	6	0.00487	1	0.005747	6	0.008772
6	chr6_15424668_A_T	15424668	A	T	Intron variant	Transcriptional elongation	Transcriptional transition	None	JARID2	1533	-0.02609	0.0358	0.4662	19	0.006086	1	0.001488	5	0.01389	6	0.00487	1	0.005747	6	0.008772
6	chr6_15425106_A_G	15425106	A	G	Intron variant	Weak_Enhancer	Transcriptional transition	None	JARID2	1533	-0.02609	0.0358	0.4662	19	0.006086	1	0.001488	5	0.01389	6	0.00487	1	0.005747	6	0.008772
6	chr6_15426461_A_T	15426461	A	T	Intron variant	Transcriptional transition	Transcriptional transition	None	JARID2	1533	-0.02609	0.0358	0.4662	19	0.006086	1	0.001488	5	0.01389	6	0.00487	1	0.005747	6	0.008772
6	chr6_15429296_A_G	15429296	A	G	Intron variant	Weak_Enhancer	Transcriptional transition	None	JARID2	1533	-0.02609	0.0358	0.4662	19	0.006086	1	0.001488	5	0.01389	6	0.00487	1	0.005747	6	0.008772
6	chr6_15430800_AG_A	15430800	AG	A	Intron variant	Weak_Enhancer	Transcriptional transition	None	JARID2	1533	-0.02609	0.0358	0.4662	19	0.006086	1	0.001488	5	0.01389	6	0.00487	1	0.005747	6	0.008772
6	chr6_15432121_T_G	15432121	T	G	Intron variant	Strong_Enhancer	Transcriptional transition	Distal Enhancer	JARID2	1533	-0.02609	0.0358	0.4662	19	0.006086	1	0.001488	5	0.01389	6	0.00487	1	0.005747	6	0.008772
6	chr6_15440816_A_G	15440816	A	G	Intron variant	Weak_Enhancer	Transcriptional transition	None	JARID2	1533	-0.02609	0.0358	0.4662	19	0.006086	1	0.001488	5	0.01389	6	0.00487	1	0.005747	6	0.008772
6	chr6_15447672_A_G	15447672	A	G	Upstream gene variant	Weak transcribed	Transcriptional transition	None	JARID2	1533	-0.02609	0.0358	0.4662	19	0.006086	1	0.001488	5	0.01389	6	0.00487	1	0.005747	6	0.008772
6	chr6_15452623_C_G	15452623	C	G	Intron variant	Strong_Enhancer	Transcriptional transition	None	JARID2	1533	-0.02609	0.0358	0.4662	19	0.006086	1	0.001488	5	0.01389	6	0.00487	1	0.005747	6	0.008772
6	chr6_15468292_A_G	15468292	A	G	Intron variant	Transcriptional elongation	Transcriptional elongation	None	JARID2	1533	-0.02609	0.0358	0.4662	19	0.006086	1	0.001488	5	0.01389	6	0.00487	1	0.005747	6	0.008772
6	chr6_15470360_G_GCC	15470360	G	GCC	Intron variant	Transcriptional elongation	Transcriptional elongation	None	JARID2	1533	-0.02609	0.0358	0.4662	19	0.006086	1	0.001488	5	0.01389	6	0.00487	1	0.005747	6	0.008772
6	chr6_15470362_A_C	15470362	A	C	Intron variant	Transcriptional elongation	Transcriptional elongation	None	JARID2	1533	-0.02609	0.0358	0.4662	19	0.006086	1	0.001488	5	0.01389	6	0.00487	1	0.005747	6	0.008772
6	chr6_15470364_G_A	15470364	G	A	Intron variant	Transcriptional elongation	Transcriptional elongation	None	JARID2	1533	-0.02609	0.0358	0.4662	19	0.006086	1	0.001488	5	0.01389	6	0.00487	1	0.005747	6	0.008772
6	chr6_15470366_G_C	15470366	G	C	Intron variant	Transcriptional elongation	Transcriptional elongation	None	JARID2	1533	-0.02609	0.0358	0.4662	19	0.006086	1	0.001488	5	0.01389	6	0.00487	1	0.005747	6	0.008772
6	chr6_15470368_T_C	15470368	T	C	Intron variant	Transcriptional elongation	Transcriptional elongation	None	JARID2	1533	-0.02609	0.0358	0.4662	19	0.006086	1	0.001488	5	0.01389	6	0.00487	1	0.005747	6	0.008772
6	chr6_15471140_G_A	15471140	G	A	Intron variant	Transcriptional elongation	Transcriptional transition	None	JARID2	1533	-0.02609	0.0358	0.4662	19	0.006086	1	0.001488	5	0.01389	6	0.00487	1	0.005747	6	0.008772
6	chr6_15474924_C_T	15474924	C	T	Intron variant	Transcriptional elongation	Transcriptional transition	None	JARID2	1533	-0.02609	0.0358	0.4662	19	0.006086	1	0.001488	5	0.01389	6	0.00487	1	0.005747	6	0.008772
6	chr6_15476692_A_G	15476692	A	G	Intron variant	Transcriptional elongation	Transcriptional transition	None	JARID2	1533	-0.02609	0.0358	0.4662	19	0.006086	1	0.001488	5	0.01389	6	0.00487	1	0.005747	6	0.008772
6	chr6_15477228_A_G	15477228	A	G	Intron variant	Transcriptional elongation	Transcriptional transition	None	JARID2	1533	-0.02609	0.0358	0.4662	19	0.006086	1	0.001488	5	0.01389	6	0.00487	1	0.005747	6	0.008772
6	chr6_15343624_G_A	15343624	G	A	Intron variant	Strong_Enhancer	Transcriptional transition	None	JARID2	1533	-0.05032	0.06931	0.468	5	0.001602	0	0	0	0	5	0.004058	0	0	0	0
6	chr6_15268669_C_T	15268669	C	T	Intron variant	Strong_Enhancer	Weak_Enhancer	None	JARID2	1533	-0.03555	0.04909	0.469	10	0.003203	2	0.002976	1	0.002778	4	0.003247	0	0	3	0.004386
6	chr6_15462184_A_G	15462184	A	G	Intron variant	Weak transcribed	Transcriptional transition	None	JARID2	1533	0.05068	0.07059	0.4729	5	0.001602	1	0.001488	0	0	4	0.003247	0	0	0	0
6	chr6_15513673_G_A	15513673	G	A	Downstream gene variant	Transcriptional elongation	Transcriptional transition	None	JARID2	1533	-0.01985	0.02767	0.4731	33	0.01057	8	0.0119	5	0.01389	10	0.008117	1	0.005747	9	0.01316
6	chr6_15391704_A_G	15391704	A	G	Intron variant	Strong_Enhancer	Transcriptional transition	None	JARID2	1533	0.04585	0.0639	0.4732	6	0.001922	0	0	0	0	4	0.003247	1	0.005747	1	0.001462
6	chr6_15438701_C_T	15438701	C	T	Intron variant	Strong_Enhancer	Transcriptional transition	None	JARID2	1533	0.04585	0.0639	0.4732	6	0.001922	0	0	0	0	4	0.003247	1	0.005747	1	0.001462
6	chr6_15447661_T_C	15447661	T	C	Upstream gene variant	Weak transcribed	Transcriptional transition	None	JARID2	1533	0.04585	0.0639	0.4732	6	0.001922	0	0	0	0	4	0.003247	1	0.005747	1	0.001462
6	chr6_15286818_T_C	15286818	T	C	Intron variant	Weak_Enhancer	Transcriptional transition	None	JARID2	1533	0.04475	0.06328	0.4795	7	0.002242	1	0.001488	0	0	3	0.002435	0	0	3	0.004386
6	chr6_15507999_GT_G	15507999	GT	G	Intron variant	Transcriptional elongation	Transcriptional transition	Distal Enhancer	JARID2	1531	-0.03727	0.05296	0.4817	9	0.002886	0	0	0	0	9	0.007329	0	0	0	0
6	chr6_15456604_G_A	15456604	G	A	Intron variant	Weak transcribed	Transcriptional transition	None	JARID2	1533	-0.04557	0.06485	0.4824	6	0.001922	0	0	0	0	6	0.00487	0	0	0	0
6	chr6_15475311_C_CT	15475311	C	CT	Intron variant	Transcriptional elongation	Transcriptional transition	None	JARID2	1533	0.04166	0.05946	0.4837	7	0.002242	0	0	1	0.002778	6	0.00487	0	0	0	0
6	chr6_15476992_C_T	15476992	C	T	Intron variant	Transcriptional elongation	Transcriptional transition	None	JARID2	1533	0.04166	0.05946	0.4837	7	0.002242	0	0	1	0.002778	6	0.00487	0	0	0	0
6	chr6_15478911_T_C	15478911	T	C	Intron variant	Transcriptional elongation	Transcriptional transition	None	JARID2	1533	0.04166	0.05946	0.4837	7	0.002242	0	0	1	0.002778	6	0.00487	0	0	0	0
6	chr6_15490462_G_A	15490462	G	A	Intron variant	Transcriptional elongation	Transcriptional transition	None	JARID2	1533	0.04166	0.05946	0.4837	7	0.002242	0	0	1	0.002778	6	0.00487	0	0	0	0
6	chr6_15511486_A_G	15511486	A	G	Downstream gene variant	Transcriptional elongation	Transcriptional transition	None	JARID2	1533	0.04166	0.05946	0.4837	7	0.002242	0	0	1	0.002778	6	0.00487	0	0	0	0
6	chr6_15248410_G_C	15248410	G	C	Upstream gene variant	Active_Promoter	Active_Promoter	Proximal Enhancer	JARID2	1533	0.04424	0.06328	0.4846	6	0.001922	1	0.001488	1	0.002778	4	0.003247	0	0	0	0
6	chr6_15384411_A_G	15384411	A	G	Intron variant	Weak transcribed	Transcriptional transition	None	JARID2	1533	0.03594	0.0516	0.4862	11	0.003523	2	0.002976	1	0.002778	6	0.00487	2	0.01149	0	0
6	chr6_15304293_A_C	15304293	A	C	Intron variant	Strong_Enhancer	Transcriptional transition	None	JARID2	1532	-0.04078	0.05868	0.4872	7	0.002244	3	0.004478	0	0	2	0.001623	1	0.005747	1	0.001462
6	chr6_15472295_A_G	15472295	A	G	Intron variant	Transcriptional elongation	Transcriptional transition	None	JARID2	1533	0.02479	0.03579	0.4887	20	0.006406	5	0.00744	3	0.008333	7	0.005682	0	0	5	0.00731
6	chr6_15358952_G_A	15358952	G	A	Intron variant	Strong_Enhancer	Transcriptional transition	None	JARID2	1533	-0.02974	0.04315	0.4907	13	0.004164	2	0.002976	1	0.002778	5	0.004058	3	0.01724	2	0.002924
6	chr6_15304285_A_C	15304285	A	C	Intron variant	Strong_Enhancer	Transcriptional transition	None	JARID2	1533	-0.02486	0.03671	0.4984	18	0.005766	6	0.008929	0	0	7	0.005682	2	0.01149	3	0.004386
6	chr6_15286754_T_C	15286754	T	C	Intron variant	Weak_Enhancer	Transcriptional transition	None	JARID2	1533	0.04281	0.06338	0.4995	6	0.001922	2	0.002976	0	0	3	0.002435	0	0	1	0.001462
6	chr6_15465237_G_C	15465237	G	C	Intron variant	Transcriptional elongation	Transcriptional transition	None	JARID2	1533	0.02305	0.03426	0.5011	24	0.007687	1	0.001488	0	0	22	0.01786	1	0.005747	0	0
6	chr6_15367620_G_A	15367620	G	A	Intron variant	Weak_Enhancer	Transcriptional transition	None	JARID2	1533	0.01512	0.02257	0.503	46	0.01505	13	0.02083	8	0.02222	13	0.01055	2	0.01149	10	0.01462
6	chr6_15320697_A_G	15320697	A	G	Intron variant	Weak_Promoter	Transcriptional transition	None	JARID2	1533	-0.02463	0.03682	0.5037	19	0.006086	4	0.005952	7	0.01944	7	0.005682	0	0	1	0.001462
6	chr6_15433241_T_C	15433241	T	C	Intron variant	Strong_Enhancer	Transcriptional transition	None	JARID2	1533	-0.02463	0.03682	0.5037	19	0.006086	4	0.005952	7	0.01944	7	0.005682	0	0	1	0.001462
6	chr6_15463377_A_C	15463377	A	C	Intron variant	Weak transcribed	Transcriptional transition	None	JARID2	1533	-0.02463	0.03682	0.5037	19	0.006086	4	0.005952	7	0.01944	7	0.005682	0	0	1	0.001462
6	chr6_15465176_G_A	15465176	G	A	Intron variant	Transcriptional elongation	Transcriptional transition	None	JARID2	1533	-0.02463	0.03682	0.5037	18	0.005766	4	0.005952	6	0.01667	7	0.005682	0	0	1	0.001462
6	chr6_15495817_A_G	15495817	A	G	Intron variant	Transcriptional elongation	Transcriptional transition	Distal Enhancer	JARID2	1533	-0.02463	0.03682	0.5037	18	0.005766	4	0.005952	6	0.01667	7	0.005682	0	0	1	0.001462
6	chr6_15498810_C_T	15498810	C	T	Intron variant	Transcriptional elongation	Transcriptional transition	None	JARID2	1533	0.052	0.07816	0.506	5	0.001602	0	0	0	0	5	0.004058	0	0	0	0
6	chr6_15341241_T_C	15341241	T	C	Intron variant	Strong_Enhancer	Transcriptional transition	None	JARID2	1533	0.025	0.03783	0.5088	17	0.005445	3	0.004464	3	0.008333	4	0.003247	2	0.01149	5	0.00731
6	chr6_15364578_G_A	15364578	G	A	Intron variant	Strong_Enhancer	Transcriptional transition	Distal Enhancer	JARID2	1533	0.025	0.03783	0.5088	17	0.005445	3	0.004464	3	0.008333	4	0.003247	2	0.01149	5	0.00731
6	chr6_15436828_A_G	15436828	A	G	Intron variant	Strong_Enhancer	Transcriptional transition	None	JARID2	1533	0.02187	0.03329	0.5114	22	0.007047	5	0.00744	4	0.01111	7	0.005682	0	0	6	0.008772
6	chr6_15276234_G_A	15276234	G	A	Intron variant	Weak_Enhancer	Transcriptional transition	None	JARID2	1533	-0.0197	0.03006	0.5123	24	0.008008	8	0.0119	3	0.008333	7	0.006494	0	0	6	0.008772
6	chr6_15298293_C_T	15298293	C	T	Intron variant	Strong_Enhancer	Transcriptional transition	None	JARID2	1533	-0.04522	0.06936	0.5145	5	0.001602	1	0.001488	1	0.002778	0	0	0	0	3	0.004386
6	chr6_15410518_GCTTT_G	15410518	GCTTT	G	Intron variant	Strong_Enhancer	Transcriptional transition	None	JARID2	1533	0.0291	0.04469	0.515	11	0.003844	0	0	0	0	10	0.008929	0	0	1	0.001462
6	chr6_15304281_G_T	15304281	G	T	Intron variant	Strong_Enhancer	Transcriptional transition	None	JARID2	1533	-0.03197	0.04913	0.5154	10	0.003203	4	0.005952	0	0	4	0.003247	0	0	2	0.002924
6	chr6_15283959_A_G	15283959	A	G	Intron variant	Weak transcribed	Transcriptional transition	None	JARID2	1533	0.04481	0.06936	0.5183	5	0.001602	0	0	0	0	0	0	0	0	5	0.00731
6	chr6_15283965_T_C	15283965	T	C	Intron variant	Weak transcribed	Transcriptional transition	None	JARID2	1533	0.04481	0.06936	0.5183	5	0.001602	0	0	0	0	0	0	0	0	5	0.00731
6	chr6_15428913_C_A	15428913	C	A	Intron variant	Weak_Enhancer	Transcriptional transition	None	JARID2	1533	-0.03532	0.05488	0.5199	8	0.002562	1	0.001488	1	0.002778	2	0.001623	0	0	4	0.005848
6	chr6_15245166_T_G	15245166	T	G	Upstream gene variant	Active_Promoter	Active_Promoter	Promoter	JARID2	1533	-0.02433	0.0378	0.52	17	0.005445	5	0.00744	0	0	3	0.002435	2	0.01149	7	0.01023
6	chr6_15281447_C_T	15281447	C	T	Intron variant	Strong_Enhancer	Transcriptional transition	None	JARID2	1533	0.04044	0.06339	0.5236	6	0.001922	2	0.002976	2	0.005556	0	0	0	0	2	0.002924
6	chr6_15492499_C_T	15492499	C	T	Intron variant	Transcriptional elongation	Transcriptional transition	None	JARID2	1533	0.03552	0.05578	0.5243	5	0.001922	0	0	0	0	5	0.00487	0	0	0	0
6	chr6_15433675_A_G	15433675	A	G	Intron variant	Strong_Enhancer	Transcriptional transition	None	JARID2	1533	-0.04055	0.06424	0.528	6	0.001922	0	0	1	0.002778	4	0.003247	1	0.005747	0	0
6	chr6_15477005_A_G	15477005	A	G	Intron variant	Transcriptional elongation	Transcriptional transition	None	JARID2	1533	-0.04055	0.06424	0.528	6	0.001922	0	0	1	0.002778	4	0.003247	1	0.005747	0	0
6	chr6_15509078_T_G	15509078	T	G	synonymous_variant	Transcriptional elongation	Transcriptional transition	None	JARID2	1533	-0.02536	0.04018	0.5281	15	0.004805	2	0.002976	2	0.005556	3	0.002435	2	0.01149	6	0.008772
6	chr6_15422462_A_G	15422462	A	G	Intron variant	Strong_Enhancer	Transcriptional transition	None	JARID2	1533	0.03089	0.04951	0.5327	12	0.003844	2	0.002976	2	0.005556	6	0.00487	2	0.01149	0	0
6	chr6_15305350_G_A	15305350	G	A	Intron variant	Strong_Enhancer	Transcriptional transition	None	JARID2	1533	0.01796	0.02909	0.5372	29	0.009289	6	0.008929	8	0.02222	10	0.008117	2	0.01149	3	0.004386
6	chr6_15339454_G_A	15339454	G	A	Intron variant	Weak_Enhancer	Transcriptional transition	None	JARID2	1533	-0.03903	0.06333	0.5378	6	0.001922	1	0.001488	0	0	4	0.003247	0	0	1	0.001462
6	chr6_15475550_C_T	15475550	C	T	Intron variant	Transcriptional elongation	Transcriptional transition	None	JARID2	1533	0.0426	0.06938	0.5393	5	0.001602	0	0	0	0	3	0.002435	0	0	2	0.002924
6	chr6_15487679_G_A	15487679	G	A	Intron variant	Transcriptional elongation	Transcriptional elongation	None	JARID2	1533	-0.03632	0.05956	0.542	7	0.002242	0	0	0	0	4	0.003247	2	0.01149	1	0.001462
6	chr6_15501967_C_T	15501967	C	T	Intron variant	Transcriptional elongation	Transcriptional transition	None	JARID2	1533	-0.03632	0.05956	0.542	7	0.002242	0	0	0	0	4	0.003247	2	0.01149	1	0.001462
6	chr6_15423020_G_T	15423020	G	T	Intron variant	Strong_Enhancer	Transcriptional transition	None	JARID2	1533	-0.01942	0.0319	0.5428	24	0.007687	9	0.01339	0	0	14	0.01136	0	0	1	0.001462
6	chr6_15350225_A_G	15350225	A	G	Intron variant	Transcriptional elongation	Transcriptional transition	None	JARID2	1533	0.03559	0.05863	0.544	8	0.002562	4	0.005952	1	0.002778	2	0.001623	0	0	1	0.001462
6	chr6_15283207_C_T	15283207	C	T	Intron variant	Weak transcribed	Transcriptional transition	None	JARID2	1533	0.03824	0.06329	0.5458	6	0.001922	1	0.001488	1	0.002778	1	0.0008117	1	0.005747	2	0.002924
6	chr6_15386300_A_G	15386300	A	G	Intron variant	Strong_Enhancer	Transcriptional transition	None	JARID2	1533	0.02566	0.04279	0.5488	12	0.004164	0	0	0	0	9	0.008117	0	0	3	0.004386
6	chr6_15474334_A_G	15474334	A	G	Intron variant	Transcriptional elongation	Transcriptional transition	None	JARID2	1533	0.02873	0.04801	0.5497	11	0.003523	0	0	1	0.002778	6	0.00487	2	0.01149	2	0.002924
6	chr6_15322352_C_A	15322352	C	A	Intron variant	Strong_Enhancer	Transcriptional transition	None	JARID2	1533	-0.02001	0.03347	0.55	25	0.008008	0	0	25	0.06944	0	0	0	0	0	0
6	chr6_15415779_C_T	15415779	C	T	Intron variant	Weak transcribed	Weak transcribed	None	JARID2	1528	-0.02793	0.04679	0.5507	11	0.003535	2	0.002985	2	0.005556	5	0.004078	0	0	2	0.002933
6	chr6_15267254_A_G	15267254	A	G	Intron variant	Strong_Enhancer	Transcriptional transition	None	JARID2	1533	-0.01492	0.02508	0.5521	37	0.01217	6	0.008929	3	0.008333	16	0.01299	4	0.02299	8	0.01316
6	chr6_15361139_C_T	15361139	C	T	Intron variant	Strong_Enhancer	Transcriptional transition	None	JARID2	1533	-0.0374	0.0633	0.5547	6	0.001922	2	0.002976	0	0	2	0.001623	0	0	2	0.002924
6	chr6_15449804_A_G	15449804	A	G	Upstream gene variant	Weak_Enhancer	Transcriptional transition	None	JARID2	1533	-0.0374	0.0633	0.5547	6	0.001922	2	0.002976	0	0	2	0.001623	0	0	2	0.002924
6	chr6_15475481_C_T	15475481	C	T	Intron variant	Transcriptional elongation	Transcriptional transition	None	JARID2	1533	-0.0374	0.0633	0.5547	6	0.001922	2	0.002976	0	0	2	0.001623	0	0	2	0.002924
6	chr6_15381669_G_A	15381669	G	A	Intron variant	Weak_Enhancer	Transcriptional transition	None	JARID2	1533	-0.0285	0.04826	0.555	11	0.003523	0	0	0	0	11	0.008929	0	0	0	0
6	chr6_15399818_A_G	15399818	A	G	Upstream gene variant	Weak_Enhancer	Transcriptional transition	None	JARID2	1533	-0.0285	0.04826	0.555	11	0.003523	0	0	0	0	11	0.008929	0	0	0	0
6	chr6_15406365_C_T	15406365	C	T	Intron variant	Weak transcribed	Transcriptional transition	None	JARID2	1533	-0.0285	0.04826	0.555	11	0.003523	0	0	0	0	11	0.008929	0	0	0	0
6	chr6_15381387_G_A	15381387	G	A	Intron variant	Weak transcribed	Transcriptional transition	None	JARID2	1533	-0.03185	0.05483	0.5613	8	0.002562	2	0.002976	1	0.002778	3	0.002435	0	0	2	0.002924
6	chr6_15333584_A_C	15333584	A	C	Intron variant	Weak_Enhancer	Transcriptional transition	None	JARID2	1533	0.03482	0.06032	0.5639	8	0.002562	0	0	0	0	7	0.005682	1	0.005747	0	0
6	chr6_15323920_T_C	15323920	T	C	Intron variant	Strong_Enhancer	Transcriptional transition	None	JARID2	1533	0.02791	0.04909	0.5697	10	0.003203	0	0	2	0.005556	4	0.003247	0	0	4	0.005848
6	chr6_15501658_G_A	15501658	G	A	Intron variant	Transcriptional elongation	Transcriptional transition	None	JARID2	1533	-0.01524	0.02689	0.5708	31	0.01025	8	0.0119	3	0.008333	10	0.008929	2	0.01149	8	0.0117
6	chr6_15324514_A_C	15324514	A	C	Intron variant	Strong_Enhancer	Transcriptional transition	None	JARID2	1533	-0.02958	0.05228	0.5717	9	0.002883	2	0.002976	2	0.005556	5	0.004058	0	0	0	0
6	chr6_15288748_C_T	15288748	C	T	Intron variant	Strong_Enhancer	Transcriptional transition	None	JARID2	1533	0.02769	0.04915	0.5733	10	0.003203	1	0.001488	1	0.002778	4	0.003247	0	0	4	0.005848
6	chr6_15289577_C_T	15289577	C	T	Intron variant	Weak_Enhancer	Transcriptional transition	None	JARID2	1533	-0.03247	0.05868	0.58	7	0.002242	0	0	0	0	4	0.003247	2	0.01149	1	0.001462
6	chr6_15378370_A_G	15378370	A	G	Intron variant	Transcriptional elongation	Transcriptional transition	None	JARID2	1533	-0.03247	0.05868	0.58	7	0.002242	0	0	0	0	4	0.003247	2	0.01149	1	0.001462
6	chr6_15278510_C_T	15278510	C	T	Intron variant	Weak transcribed	Transcriptional transition	None	JARID2	1533	-0.02021	0.03674	0.5824	18	0.005766	3	0.004464	3	0.008333	5	0.004058	1	0.005747	6	0.008772
6	chr6_15452368_A_T	15452368	A	T	Intron variant	Strong_Enhancer	Transcriptional transition	None	JARID2	1533	0.03806	0.06941	0.5835	5	0.001602	2	0.002976	2	0.005556	0	0	1	0.005747	0	0
6	chr6_15396918_A_G	15396918	A	G	Upstream gene variant	Weak transcribed	Transcriptional transition	None	JARID2	1533	-0.03841	0.07031	0.5849	6	0.001922	0	0	0	0	5	0.004058	1	0.005747	0	0
6	chr6_15244090_T_C	15244090	T	C	Upstream gene variant	Heterochromatin; low signal	Weak_Promoter	None	JARID2	1533	0.03769	0.06933	0.5868	5	0.001602	1	0.001488	0	0	1	0.0008117	2	0.01149	1	0.001462
6	chr6_15252011_G_A	15252011	G	A	Upstream gene variant	Weak_Promoter	Weak_Promoter	None	JARID2-AS1	1533	0.03769	0.06933	0.5868	5	0.001602	1	0.001488	0	0	1	0.0008117	2	0.01149	1	0.001462
6	chr6_15390310_G_C	15390310	G	C	Intron variant	Strong_Enhancer	Transcriptional transition	Distal Enhancer	JARID2	1533	0.03769	0.06933	0.5868	5	0.001602	1	0.001488	0	0	1	0.0008117	2	0.01149	1	0.001462
6	chr6_15398177_G_T	15398177	G	T	Upstream gene variant	Weak_Enhancer	Transcriptional transition	None	JARID2	1533	0.03769	0.06933	0.5868	5	0.001602	1	0.001488	0	0	1	0.0008117	2	0.01149	1	0.001462
6	chr6_15405388_G_A	15405388	G	A	Intron variant	Weak transcribed	Transcriptional transition	None	JARID2	1533	0.03769	0.06933	0.5868	5	0.001602	1	0.001488	0	0	1	0.0008117	2	0.01149	1	0.001462
6	chr6_15450115_C_T	15450115	C	T	Upstream gene variant	Weak transcribed	Transcriptional transition	None	JARID2	1533	0.03769	0.06933	0.5868	5	0.001602	1	0.001488	0	0	1	0.0008117	2	0.01149	1	0.001462
6	chr6_15452288_A_G	15452288	A	G	Intron variant	Strong_Enhancer	Transcriptional transition	None	JARID2	1533	0.03769	0.06933	0.5868	5	0.001602	1	0.001488	0	0	1	0.0008117	2	0.01149	1	0.001462
6	chr6_15499813_C_T	15499813	C	T	Intron variant	Transcriptional elongation	Transcriptional transition	None	JARID2	1533	0.03769	0.06933	0.5868	5	0.001602	1	0.001488	0	0	1	0.0008117	2	0.01149	1	0.001462
6	chr6_15495864_C_T	15495864	C	T	Intron variant	Transcriptional elongation	Transcriptional transition	Distal Enhancer	JARID2	1533	-0.03222	0.05937	0.5874	7	0.002242	0	0	1	0.002778	3	0.002435	0	0	3	0.004386
6	chr6_15333232_C_A	15333232	C	A	Intron variant	Weak_Enhancer	Transcriptional transition	None	JARID2	1533	0.02744	0.0509	0.5899	10	0.003203	0	0	1	0.002778	7	0.005682	1	0.005747	1	0.001462
6	chr6_15334024_C_T	15334024	C	T	Intron variant	Weak_Enhancer	Transcriptional transition	None	JARID2	1533	0.02744	0.0509	0.5899	10	0.003203	0	0	1	0.002778	7	0.005682	1	0.005747	1	0.001462
6	chr6_15336553_T_C	15336553	T	C	Intron variant	Strong_Enhancer	Transcriptional transition	None	JARID2	1533	0.02744	0.0509	0.5899	10	0.003203	0	0	1	0.002778	7	0.005682	1	0.005747	1	0.001462
6	chr6_15338825_C_T	15338825	C	T	Intron variant	Strong_Enhancer	Transcriptional transition	None	JARID2	1533	0.02744	0.0509	0.5899	10	0.003203	0	0	1	0.002778	7	0.005682	1	0.005747	1	0.001462
6	chr6_15356217_A_T	15356217	A	T	Intron variant	Strong_Enhancer	Transcriptional transition	None	JARID2	1533	0.02744	0.0509	0.5899	10	0.003203	0	0	1	0.002778	7	0.005682	1	0.005747	1	0.001462
6	chr6_15360882_C_T	15360882	C	T	Intron variant	Strong_Enhancer	Transcriptional transition	None	JARID2	1533	0.02744	0.0509	0.5899	10	0.003203	0	0	1	0.002778	7	0.005682	1	0.005747	1	0.001462
6	chr6_15363566_T_A	15363566	T	A	Intron variant	Strong_Enhancer	Transcriptional transition	None	JARID2	1533	0.02744	0.0509	0.5899	10	0.003203	0	0	1	0.002778	7	0.005682	1	0.005747	1	0.001462
6	chr6_15256902_TTGG_T	15256902	TTGG	T	Intron variant	Strong_Enhancer	Transcriptional transition	None	JARID2	1533	-0.01427	0.02649	0.5903	32	0.01057	9	0.01339	4	0.01111	9	0.008117	1	0.005747	9	0.01316
6	chr6_15343236_A_C	15343236	A	C	Intron variant	Weak_Enhancer	Transcriptional transition	None	JARID2	1532	0.02096	0.03899	0.591	16	0.005128	3	0.004464	2	0.005556	4	0.003252	2	0.01149	5	0.00731
6	chr6_15353951_C_T	15353951	C	T	Intron variant	Strong_Enhancer	Transcriptional transition	None	JARID2	1533	-0.01868	0.03483	0.5917	17	0.005766	6	0.01042	3	0.008333	3	0.002435	1	0.005747	4	0.005848
6	chr6_15309550_A_G	15309550	A	G	Intron variant	Strong_Enhancer	Transcriptional transition	None	JARID2	1533	-0.03705	0.07039	0.5987	5	0.001602	0	0	1	0.002778	4	0.003247	0	0	0	0
6	chr6_15336989_T_C	15336989	T	C	Intron variant	Strong_Enhancer	Transcriptional transition	None	JARID2	1533	-0.03705	0.07039	0.5987	5	0.001602	0	0	1	0.002778	4	0.003247	0	0	0	0
6	chr6_15449073_C_T	15449073	C	T	Upstream gene variant	Weak transcribed	Transcriptional transition	None	JARID2	1533	0.03339	0.06402	0.602	6	0.001922	0	0	0	0	5	0.004058	0	0	1	0.001462
6	chr6_15247450_A_G	15247450	A	G	Upstream gene variant	Active_Promoter	Active_Promoter	Proximal Enhancer	JARID2	1533	-0.03611	0.07012	0.6067	5	0.001602	0	0	5	0.01389	0	0	0	0	0	0
6	chr6_15281364_A_G	15281364	A	G	Intron variant	Strong_Enhancer	Transcriptional transition	None	JARID2	1533	-0.02817	0.05487	0.6077	8	0.002562	2	0.002976	2	0.005556	3	0.002435	0	0	1	0.001462
6	chr6_15365023_G_C	15365023	G	C	Intron variant	Strong_Enhancer	Transcriptional transition	None	JARID2	1533	-0.02513	0.04908	0.6087	10	0.003203	2	0.002976	1	0.002778	5	0.004058	0	0	2	0.002924
6	chr6_15499193_C_T	15499193	C	T	Intron variant	Transcriptional elongation	Transcriptional transition	Distal Enhancer	JARID2	1533	-0.03232	0.06336	0.61	6	0.001922	0	0	0	0	3	0.002435	0	0	3	0.004386
6	chr6_15395329_C_G	15395329	C	G	Intron variant	Weak transcribed	Transcriptional transition	None	JARID2	1533	0.01469	0.02908	0.6136	29	0.009289	7	0.01042	7	0.01944	10	0.008117	2	0.01149	3	0.004386
6	chr6_15428477_G_C	15428477	G	C	Intron variant	Weak_Enhancer	Transcriptional transition	None	JARID2	1533	-0.03536	0.07033	0.6152	5	0.001602	0	0	0	0	3	0.002435	2	0.01149	0	0
6	chr6_15433472_C_T	15433472	C	T	Intron variant	Strong_Enhancer	Transcriptional transition	None	JARID2	1533	-0.03536	0.07033	0.6152	5	0.001602	0	0	0	0	3	0.002435	2	0.01149	0	0
6	chr6_15456351_C_CT	15456351	C	CT	Intron variant	Transcriptional elongation	Transcriptional transition	None	JARID2	1533	-0.03536	0.07033	0.6152	5	0.001602	0	0	0	0	3	0.002435	2	0.01149	0	0
6	chr6_15470145_C_T	15470145	C	T	Intron variant	Transcriptional elongation	Transcriptional elongation	None	JARID2	1533	-0.03536	0.07033	0.6152	5	0.001602	0	0	0	0	3	0.002435	2	0.01149	0	0
6	chr6_15286830_C_A	15286830	C	A	Intron variant	Weak_Enhancer	Transcriptional transition	None	JARID2	1533	0.02927	0.0586	0.6176	8	0.002562	1	0.001488	0	0	3	0.002435	0	0	4	0.005848
6	chr6_15447323_A_C	15447323	A	C	Upstream gene variant	Weak transcribed	Transcriptional transition	None	JARID2	1533	0.0316	0.06333	0.6179	6	0.001922	1	0.001488	1	0.002778	3	0.002435	0	0	1	0.001462
6	chr6_15375134_T_C	15375134	T	C	Intron variant	Transcriptional elongation	Transcriptional transition	None	JARID2	1533	0.01326	0.0266	0.6182	38	0.01217	12	0.01786	6	0.01667	13	0.01055	0	0	7	0.01023
6	chr6_15396166_T_C	15396166	T	C	Upstream gene variant	Weak transcribed	Transcriptional transition	None	JARID2	1533	0.01326	0.0266	0.6182	38	0.01217	12	0.01786	6	0.01667	13	0.01055	0	0	7	0.01023
6	chr6_15416213_C_G	15416213	C	G	Intron variant	Weak transcribed	Weak transcribed	None	JARID2	1533	0.01326	0.0266	0.6182	38	0.01217	12	0.01786	6	0.01667	13	0.01055	0	0	7	0.01023
6	chr6_15477533_G_T	15477533	G	T	Intron variant	Transcriptional elongation	Transcriptional transition	None	JARID2	1533	-0.03157	0.06335	0.6182	6	0.001922	2	0.002976	0	0	1	0.0008117	1	0.005747	2	0.002924
6	chr6_15492808_C_T	15492808	C	T	Intron variant	Transcriptional elongation	Transcriptional transition	None	JARID2	1533	0.02267	0.04586	0.6211	16	0.005125	1	0.001488	1	0.002778	12	0.00974	1	0.005747	1	0.001462
6	chr6_15476763_A_T	15476763	A	T	Intron variant	Transcriptional elongation	Transcriptional transition	None	JARID2	1533	0.03818	0.0775	0.6223	5	0.001602	1	0.001488	2	0.005556	1	0.0008117	1	0.005747	0	0
6	chr6_15476764_G_C	15476764	G	C	Intron variant	Transcriptional elongation	Transcriptional transition	None	JARID2	1533	0.03818	0.0775	0.6223	5	0.001602	1	0.001488	2	0.005556	1	0.0008117	1	0.005747	0	0
6	chr6_15288720_A_G	15288720	A	G	Intron variant	Strong_Enhancer	Transcriptional transition	None	JARID2	1533	-0.01356	0.02765	0.624	29	0.009609	6	0.008929	3	0.008333	6	0.00487	3	0.01724	11	0.01754
6	chr6_15362656_C_T	15362656	C	T	Intron variant	Strong_Enhancer	Transcriptional transition	None	JARID2	1533	-0.01356	0.02765	0.624	29	0.009609	6	0.008929	3	0.008333	6	0.00487	3	0.01724	11	0.01754
6	chr6_15319513_C_T	15319513	C	T	Intron variant	Strong_Enhancer	Transcriptional transition	None	JARID2	1533	-0.0191	0.03908	0.6252	16	0.005125	0	0	6	0.01667	4	0.003247	2	0.01149	4	0.005848
6	chr6_15272378_C_T	15272378	C	T	Intron variant	Weak transcribed	Transcriptional transition	None	JARID2	1533	0.02531	0.05185	0.6255	10	0.003203	1	0.001488	0	0	6	0.00487	0	0	3	0.004386
6	chr6_15255177_G_T	15255177	G	T	Intron variant	Strong_Enhancer	Transcriptional transition	None	JARID2	1533	0.02522	0.05177	0.6262	9	0.002883	2	0.002976	0	0	5	0.004058	0	0	2	0.002924
6	chr6_15499225_G_T	15499225	G	T	Intron variant	Transcriptional elongation	Transcriptional transition	Distal Enhancer	JARID2	1533	0.02669	0.0549	0.6269	9	0.002883	0	0	1	0.002778	5	0.004058	0	0	3	0.004386
6	chr6_15279050_C_A	15279050	C	A	Intron variant	Weak_Enhancer	Transcriptional transition	None	JARID2	1533	-0.02384	0.04914	0.6276	10	0.003203	1	0.001488	1	0.002778	2	0.001623	0	0	6	0.008772
6	chr6_15299509_G_A	15299509	G	A	Intron variant	Strong_Enhancer	Transcriptional transition	None	JARID2	1533	-0.01778	0.03683	0.6293	18	0.005766	1	0.001488	6	0.01667	5	0.004058	2	0.01149	4	0.005848
6	chr6_15300790_C_CT	15300790	C	CT	Intron variant	Strong_Enhancer	Transcriptional transition	None	JARID2	1533	-0.01778	0.03683	0.6293	18	0.005766	1	0.001488	6	0.01667	5	0.004058	2	0.01149	4	0.005848
6	chr6_15301745_A_G	15301745	A	G	Intron variant	Strong_Enhancer	Transcriptional transition	None	JARID2	1533	-0.01778	0.03683	0.6293	18	0.005766	1	0.001488	6	0.01667	5	0.004058	2	0.01149	4	0.005848
6	chr6_15302512_T_G	15302512	T	G	Intron variant	Strong_Enhancer	Transcriptional transition	None	JARID2	1533	-0.01778	0.03683	0.6293	18	0.005766	1	0.001488	6	0.01667	5	0.004058	2	0.01149	4	0.005848
6	chr6_15304165_A_G	15304165	A	G	Intron variant	Strong_Enhancer	Transcriptional transition	None	JARID2	1533	-0.01778	0.03683	0.6293	18	0.005766	1	0.001488	6	0.01667	5	0.004058	2	0.01149	4	0.005848
6	chr6_15317298_G_T	15317298	G	T	Intron variant	Strong_Enhancer	Transcriptional transition	None	JARID2	1533	-0.01778	0.03683	0.6293	18	0.005766	1	0.001488	6	0.01667	5	0.004058	2	0.01149	4	0.005848
6	chr6_15317827_C_T	15317827	C	T	Intron variant	Strong_Enhancer	Transcriptional transition	None	JARID2	1533	-0.01778	0.03683	0.6293	18	0.005766	1	0.001488	6	0.01667	5	0.004058	2	0.01149	4	0.005848
6	chr6_15322611_C_G	15322611	C	G	Intron variant	Strong_Enhancer	Transcriptional transition	None	JARID2	1533	-0.01778	0.03683	0.6293	18	0.005766	1	0.001488	6	0.01667	5	0.004058	2	0.01149	4	0.005848
6	chr6_15379892_C_T	15379892	C	T	Intron variant	Weak transcribed	Transcriptional transition	None	JARID2	1533	0.02431	0.05046	0.6301	10	0.003203	0	0	1	0.002778	7	0.005682	1	0.005747	1	0.001462
6	chr6_15418922_G_A	15418922	G	A	Intron variant	Weak transcribed	Weak transcribed	None	JARID2	1533	0.02431	0.05046	0.6301	10	0.003203	0	0	1	0.002778	7	0.005682	1	0.005747	1	0.001462
6	chr6_15281659_A_G	15281659	A	G	Intron variant	Strong_Enhancer	Transcriptional transition	None	JARID2	1533	0.01724	0.03579	0.6302	19	0.006086	4	0.005952	3	0.008333	4	0.003247	2	0.01149	6	0.008772
6	chr6_15445339_C_T	15445339	C	T	Intron variant	Transcriptional elongation	Transcriptional transition	Distal Enhancer	JARID2	1533	-0.02429	0.05057	0.6312	13	0.004164	1	0.001488	0	0	9	0.007305	2	0.01149	1	0.001462
6	chr6_15459464_G_A	15459464	G	A	Intron variant	Transcriptional transition	Transcriptional transition	None	JARID2	1533	-0.02429	0.05057	0.6312	13	0.004164	1	0.001488	0	0	9	0.007305	2	0.01149	1	0.001462
6	chr6_15472111_G_A	15472111	G	A	Intron variant	Transcriptional elongation	Transcriptional transition	None	JARID2	1533	-0.02429	0.05057	0.6312	13	0.004164	1	0.001488	0	0	9	0.007305	2	0.01149	1	0.001462
6	chr6_15423220_G_A	15423220	G	A	Intron variant	Strong_Enhancer	Transcriptional transition	None	JARID2	1533	0.02303	0.04832	0.6337	11	0.003523	0	0	1	0.002778	8	0.006494	1	0.005747	1	0.001462
6	chr6_15440113_G_A	15440113	G	A	Intron variant	Strong_Enhancer	Transcriptional transition	None	JARID2	1533	0.02303	0.04832	0.6337	11	0.003523	0	0	1	0.002778	8	0.006494	1	0.005747	1	0.001462
6	chr6_15442629_C_T	15442629	C	T	Intron variant	Weak transcribed	Transcriptional transition	None	JARID2	1533	0.02303	0.04832	0.6337	11	0.003523	0	0	1	0.002778	8	0.006494	1	0.005747	1	0.001462
6	chr6_15446332_G_T	15446332	G	T	Intron variant	Transcriptional elongation	Transcriptional transition	None	JARID2	1533	0.02303	0.04832	0.6337	11	0.003523	0	0	1	0.002778	8	0.006494	1	0.005747	1	0.001462
6	chr6_15468285_T_TC	15468285	T	TC	Intron variant	Transcriptional elongation	Transcriptional elongation	None	JARID2	1533	0.02303	0.04832	0.6337	11	0.003523	0	0	1	0.002778	8	0.006494	1	0.005747	1	0.001462
6	chr6_15472296_T_C	15472296	T	C	Intron variant	Transcriptional elongation	Transcriptional transition	None	JARID2	1533	0.02303	0.04832	0.6337	11	0.003523	0	0	1	0.002778	8	0.006494	1	0.005747	1	0.001462
6	chr6_15364853_C_G	15364853	C	G	Intron variant	Strong_Enhancer	Transcriptional transition	Distal Enhancer	JARID2	1533	-0.01922	0.04057	0.6357	15	0.004805	6	0.008929	1	0.002778	3	0.002435	1	0.005747	4	0.005848
6	chr6_15249464_C_G	15249464	C	G	Upstream gene variant	Active_Promoter	Weak_Promoter	Proximal Enhancer	JARID2-AS1	1533	0.02996	0.06334	0.6363	7	0.002242	1	0.001488	2	0.005556	3	0.002435	0	0	1	0.001462
6	chr6_15275417_C_A	15275417	C	A	Intron variant	Weak_Enhancer	Transcriptional transition	None	JARID2	1533	0.02996	0.06334	0.6363	7	0.002242	1	0.001488	2	0.005556	3	0.002435	0	0	1	0.001462
6	chr6_15277342_T_G	15277342	T	G	Intron variant	Weak_Enhancer	Transcriptional transition	None	JARID2	1533	0.02996	0.06334	0.6363	7	0.002242	1	0.001488	2	0.005556	3	0.002435	0	0	1	0.001462
6	chr6_15262613_A_G	15262613	A	G	Intron variant	Weak_Enhancer	Transcriptional transition	None	JARID2	1533	0.02248	0.0478	0.6382	11	0.003523	0	0	0	0	7	0.005682	1	0.005747	3	0.004386
6	chr6_15480672_C_T	15480672	C	T	Intron variant	Transcriptional elongation	Transcriptional transition	None	JARID2	1533	0.02744	0.05868	0.6401	7	0.002242	2	0.002976	0	0	4	0.003247	0	0	1	0.001462
6	chr6_15416451_C_T	15416451	C	T	Intron variant	Weak transcribed	Weak transcribed	None	JARID2	1533	-0.01521	0.03255	0.6405	25	0.008008	2	0.002976	5	0.01389	10	0.008117	1	0.005747	7	0.01023
6	chr6_15255162_G_T	15255162	G	T	Intron variant	Strong_Enhancer	Transcriptional transition	None	JARID2	1532	-0.02944	0.0634	0.6425	8	0.002564	1	0.001488	0	0	2	0.001626	1	0.005747	4	0.005848
6	chr6_15463774_C_T	15463774	C	T	Intron variant	Weak transcribed	Transcriptional transition	None	JARID2	1533	0.02726	0.05889	0.6435	7	0.002242	0	0	3	0.008333	2	0.001623	1	0.005747	1	0.001462
6	chr6_15385715_C_T	15385715	C	T	Intron variant	Weak_Enhancer	Transcriptional transition	None	JARID2	1533	0.02075	0.04487	0.6439	12	0.003844	2	0.002976	1	0.002778	5	0.004058	1	0.005747	3	0.004386
6	chr6_15444480_C_T	15444480	C	T	Intron variant	Transcriptional elongation	Transcriptional transition	Distal Enhancer	JARID2	1533	-0.01277	0.02771	0.6449	34	0.01089	8	0.0119	6	0.01667	10	0.008117	0	0	10	0.01462
6	chr6_15300323_C_T	15300323	C	T	Intron variant	Strong_Enhancer	Transcriptional transition	None	JARID2	1533	-0.01602	0.03583	0.6549	20	0.006406	2	0.002976	6	0.01667	5	0.004058	2	0.01149	5	0.00731
6	chr6_15458046_C_T	15458046	C	T	Intron variant	Strong_Enhancer	Transcriptional transition	None	JARID2	1533	0.0185	0.04167	0.6571	14	0.004484	6	0.008929	1	0.002778	4	0.003247	1	0.005747	2	0.002924
6	chr6_15294873_G_A	15294873	G	A	Intron variant	Weak_Enhancer	Transcriptional transition	None	JARID2	1533	-0.01728	0.03897	0.6576	16	0.005125	5	0.00744	2	0.005556	7	0.005682	0	0	2	0.002924
6	chr6_15373033_A_G	15373033	A	G	Upstream gene variant	Transcriptional elongation	Transcriptional transition	None	JARID2	1533	0.02286	0.05183	0.6592	10	0.003203	4	0.005952	0	0	3	0.002435	1	0.005747	2	0.002924
6	chr6_15455215_T_G	15455215	T	G	Intron variant	Transcriptional elongation	Transcriptional transition	None	JARID2	1533	0.02024	0.04602	0.6601	13	0.004164	0	0	12	0.03333	1	0.0008117	0	0	0	0
6	chr6_15442684_C_G	15442684	C	G	Intron variant	Weak transcribed	Transcriptional transition	None	JARID2	1533	-0.02578	0.05869	0.6605	7	0.002242	0	0	2	0.005556	1	0.0008117	1	0.005747	3	0.004386
6	chr6_15313199_A_G	15313199	A	G	Intron variant	Strong_Enhancer	Transcriptional transition	None	JARID2	1533	-0.02146	0.04912	0.6623	10	0.003203	2	0.002976	0	0	4	0.003247	0	0	4	0.005848
6	chr6_15496086_T_G	15496086	T	G	Intron variant	Transcriptional elongation	Transcriptional transition	None	JARID2	1533	-0.02604	0.05969	0.6627	7	0.002242	0	0	7	0.01944	0	0	0	0	0	0
6	chr6_15295142_G_T	15295142	G	T	Intron variant	Weak transcribed	Transcriptional transition	None	JARID2	1531	-0.02548	0.05866	0.6641	7	0.002245	2	0.002976	0	0	1	0.0008117	1	0.005747	3	0.004412
6	chr6_15476640_G_T	15476640	G	T	Intron variant	Transcriptional elongation	Transcriptional transition	None	JARID2	1533	0.02537	0.05863	0.6652	7	0.002242	1	0.001488	1	0.002778	3	0.002435	0	0	2	0.002924
6	chr6_15377851_C_T	15377851	C	T	Intron variant	Transcriptional elongation	Transcriptional transition	None	JARID2	1533	-0.01583	0.03675	0.6668	18	0.005766	3	0.004464	4	0.01111	5	0.004058	1	0.005747	5	0.00731
6	chr6_15492458_G_T	15492458	G	T	Intron variant	Transcriptional elongation	Transcriptional transition	None	JARID2	1533	0.01848	0.04324	0.6691	13	0.004164	5	0.00744	2	0.005556	3	0.002435	0	0	3	0.004386
6	chr6_15262558_G_T	15262558	G	T	Intron variant	Weak_Enhancer	Transcriptional transition	None	JARID2	1533	-0.02963	0.06941	0.6695	5	0.001602	2	0.002976	0	0	1	0.0008117	1	0.005747	1	0.001462
6	chr6_15306627_C_T	15306627	C	T	Intron variant	Strong_Enhancer	Transcriptional transition	None	JARID2	1533	-0.01531	0.03586	0.6695	19	0.006086	1	0.001488	6	0.01667	5	0.004058	2	0.01149	5	0.00731
6	chr6_15306315_C_A	15306315	C	A	Intron variant	Strong_Enhancer	Transcriptional transition	None	JARID2	1533	0.01715	0.04019	0.6696	15	0.004805	4	0.005952	0	0	5	0.004058	1	0.005747	5	0.00731
6	chr6_15395899_G_T	15395899	G	T	Upstream gene variant	Weak transcribed	Transcriptional transition	None	JARID2	1533	0.02192	0.05176	0.672	9	0.002883	0	0	1	0.002778	4	0.003247	1	0.005747	3	0.004386
6	chr6_15258662_A_G	15258662	A	G	Intron variant	Weak_Enhancer	Transcriptional transition	None	JARID2	1533	0.02945	0.06987	0.6734	6	0.001922	0	0	2	0.005556	4	0.003247	0	0	0	0
6	chr6_15264486_T_C	15264486	T	C	Intron variant	Strong_Enhancer	Weak_Promoter	Distal Enhancer	JARID2	1533	0.02945	0.06987	0.6734	6	0.001922	0	0	2	0.005556	4	0.003247	0	0	0	0
6	chr6_15270189_A_G	15270189	A	G	Intron variant	Transcriptional transition	Transcriptional transition	None	JARID2	1533	0.02945	0.06987	0.6734	6	0.001922	0	0	2	0.005556	4	0.003247	0	0	0	0
6	chr6_15281409_A_G	15281409	A	G	Intron variant	Strong_Enhancer	Transcriptional transition	None	JARID2	1533	0.02945	0.06987	0.6734	6	0.001922	0	0	2	0.005556	4	0.003247	0	0	0	0
6	chr6_15517214_C_T	15517214	C	T	Synonymous_variant	Transcriptional elongation	Transcriptional transition	None	JARID2	1533	0.02671	0.0634	0.6735	6	0.001922	0	0	1	0.002778	3	0.002435	1	0.005747	1	0.001462
6	chr6_15424800_G_A	15424800	G	A	Intron variant	Transcriptional elongation	Transcriptional transition	None	JARID2	1533	0.02628	0.06336	0.6783	6	0.001922	0	0	0	0	3	0.002435	0	0	3	0.004386
6	chr6_15471762_C_A	15471762	C	A	Intron variant	Transcriptional elongation	Transcriptional transition	None	JARID2	1533	0.02628	0.06336	0.6783	6	0.001922	0	0	0	0	3	0.002435	0	0	3	0.004386
6	chr6_15343262_C_T	15343262	C	T	Intron variant	Weak_Enhancer	Transcriptional transition	None	JARID2	1533	0.02871	0.06935	0.6789	5	0.001602	2	0.002976	1	0.002778	2	0.001623	0	0	0	0
6	chr6_15438993_C_T	15438993	C	T	Intron variant	Strong_Enhancer	Transcriptional transition	None	JARID2	1533	-0.02641	0.06386	0.6792	6	0.001922	1	0.001488	0	0	4	0.003247	0	0	1	0.001462
6	chr6_15508098_G_A	15508098	G	A	Intron variant	Transcriptional elongation	Transcriptional transition	Distal Enhancer	JARID2	1533	-0.02474	0.06016	0.6809	7	0.002242	1	0.001488	0	0	5	0.004058	1	0.005747	0	0
6	chr6_15467052_T_C	15467052	T	C	Intron variant	Transcriptional elongation	Transcriptional transition	None	JARID2	1533	-0.02254	0.05487	0.6813	8	0.002562	4	0.005952	1	0.002778	2	0.001623	0	0	1	0.001462
6	chr6_15366539_T_G	15366539	T	G	Intron variant	Strong_Enhancer	Transcriptional transition	None	JARID2	1532	-0.02565	0.06336	0.6857	6	0.001923	2	0.002976	0	0	1	0.0008117	0	0	3	0.004386
6	chr6_15412282_T_C	15412282	T	C	Intron variant	Transcriptional transition	Transcriptional transition	None	JARID2	1533	0.01944	0.04922	0.693	11	0.003523	3	0.004464	3	0.008333	2	0.001623	1	0.005747	2	0.002924
6	chr6_15500781_C_T	15500781	C	T	Intron variant	Transcriptional elongation	Transcriptional transition	None	JARID2	1533	-0.01027	0.02613	0.6943	36	0.01153	11	0.01637	4	0.01111	9	0.007305	4	0.02299	8	0.0117
6	chr6_15257061_C_T	15257061	C	T	Intron variant	Weak_Enhancer	Transcriptional transition	None	JARID2	1533	-0.01939	0.04958	0.6958	10	0.003203	3	0.004464	1	0.002778	2	0.001623	1	0.005747	3	0.004386
6	chr6_15446114_G_A	15446114	G	A	Intron variant	Transcriptional elongation	Transcriptional transition	None	JARID2	1533	0.01793	0.04625	0.6983	12	0.003844	0	0	1	0.002778	6	0.00487	2	0.01149	3	0.004386
6	chr6_15361931_G_T	15361931	G	T	Intron variant	Strong_Enhancer	Transcriptional transition	None	JARID2	1533	0.02444	0.06337	0.6998	6	0.001922	0	0	0	0	4	0.003247	1	0.005747	1	0.001462
6	chr6_15510392_G_A	15510392	G	A	Downstream gene variant	Transcriptional elongation	Transcriptional transition	None	JARID2	1533	0.01053	0.02733	0.6999	33	0.01057	6	0.008929	2	0.005556	15	0.01218	2	0.01149	8	0.0117
6	chr6_15358721_C_T	15358721	C	T	Intron variant	Strong_Enhancer	Transcriptional transition	None	JARID2	1533	0.01065	0.02769	0.7005	29	0.009609	11	0.01637	2	0.005556	6	0.005682	0	0	10	0.01462
6	chr6_15279729_T_C	15279729	T	C	Intron variant	Weak_Enhancer	Transcriptional transition	None	JARID2	1533	-0.01301	0.03409	0.7027	21	0.006726	4	0.005952	2	0.005556	10	0.008117	3	0.01724	2	0.002924
6	chr6_15319717_A_T	15319717	A	T	Intron variant	Strong_Enhancer	Transcriptional transition	None	JARID2	1533	0.02629	0.06929	0.7044	5	0.001602	0	0	1	0.002778	2	0.001623	0	0	2	0.002924
6	chr6_15315146_C_T	15315146	C	T	Intron variant	Weak_Enhancer	Transcriptional transition	None	JARID2	1533	0.01351	0.03571	0.7053	19	0.006086	1	0.001488	2	0.005556	6	0.00487	1	0.005747	9	0.01316
6	chr6_15275518_T_G	15275518	T	G	Intron variant	Weak_Enhancer	Transcriptional transition	None	JARID2	1529	0.02393	0.06332	0.7055	6	0.001927	0	0	0	0	3	0.002439	1	0.005747	2	0.002924
6	chr6_15251046_G_A	15251046	G	A	Upstream gene variant	Weak_Promoter	Weak_Enhancer	Proximal Enhancer	JARID2-AS1	1533	0.01566	0.04171	0.7073	14	0.004484	3	0.004464	2	0.005556	5	0.004058	1	0.005747	3	0.004386
6	chr6_15339265_G_C	15339265	G	C	Intron variant	Weak_Enhancer	Transcriptional transition	None	JARID2	1533	-0.01675	0.04489	0.7091	12	0.003844	2	0.002976	1	0.002778	5	0.004058	2	0.01149	2	0.002924
6	chr6_15260826_C_G	15260826	C	G	Intron variant	Weak_Enhancer	Transcriptional transition	None	JARID2	1533	-0.0219	0.05907	0.7109	7	0.002242	0	0	0	0	6	0.00487	0	0	1	0.001462
6	chr6_15370042_G_A	15370042	G	A	Upstream gene variant	Strong_Enhancer	Transcriptional transition	None	JARID2	1533	-0.02211	0.05985	0.7118	7	0.002242	0	0	1	0.002778	4	0.003247	2	0.01149	0	0
6	chr6_15372635_T_A	15372635	T	A	Upstream gene variant	Transcriptional elongation	Transcriptional transition	None	JARID2	1533	-0.02211	0.05985	0.7118	7	0.002242	0	0	1	0.002778	4	0.003247	2	0.01149	0	0
6	chr6_15374102_C_G	15374102	C	G	Upstream gene variant	Transcriptional elongation	Transcriptional transition	None	JARID2	1533	-0.02211	0.05985	0.7118	7	0.002242	0	0	1	0.002778	4	0.003247	2	0.01149	0	0
6	chr6_15386332_TTAAAC_T	15386332	TTAAAC	T	Intron variant	Strong_Enhancer	Transcriptional transition	None	JARID2	1533	-0.02211	0.05985	0.7118	7	0.002242	0	0	1	0.002778	4	0.003247	2	0.01149	0	0
6	chr6_15386444_C_T	15386444	C	T	Intron variant	Strong_Enhancer	Transcriptional transition	None	JARID2	1533	-0.02211	0.05985	0.7118	7	0.002242	0	0	1	0.002778	4	0.003247	2	0.01149	0	0
6	chr6_15392355_C_T	15392355	C	T	Intron variant	Strong_Enhancer	Transcriptional transition	None	JARID2	1533	-0.02211	0.05985	0.7118	7	0.002242	0	0	1	0.002778	4	0.003247	2	0.01149	0	0
6	chr6_15467552_G_T	15467552	G	T	Intron variant	Transcriptional elongation	Transcriptional transition	None	JARID2	1533	0.02297	0.06336	0.717	6	0.001922	1	0.001488	0	0	2	0.001623	0	0	3	0.004386
6	chr6_15434653_T_C	15434653	T	C	Intron variant	Strong_Enhancer	Transcriptional transition	None	JARID2	1533	-0.02508	0.06937	0.7178	5	0.001602	0	0	0	0	3	0.002435	1	0.005747	1	0.001462
6	chr6_15361579_A_G	15361579	A	G	Intron variant	Strong_Enhancer	Transcriptional transition	None	JARID2	1533	-0.01844	0.05185	0.7222	9	0.002883	2	0.002976	0	0	5	0.004058	1	0.005747	1	0.001462
6	chr6_15422094_C_T	15422094	C	T	Intron variant	Strong_Enhancer	Transcriptional transition	None	JARID2	1533	-0.01952	0.05491	0.7223	8	0.002562	1	0.001488	1	0.002778	3	0.002435	0	0	3	0.004386
6	chr6_15275516_C_A	15275516	C	A	Intron variant	Weak_Enhancer	Transcriptional transition	None	JARID2	1532	0.01381	0.03906	0.7237	16	0.005128	1	0.001493	0	0	11	0.008929	2	0.01149	2	0.002924
6	chr6_15281498_T_A	15281498	T	A	Intron variant	Strong_Enhancer	Transcriptional transition	None	JARID2	1533	-0.01787	0.05176	0.73	9	0.002883	0	0	2	0.005556	7	0.005682	0	0	0	0
6	chr6_15427023_A_G	15427023	A	G	Intron variant	Transcriptional transition	Transcriptional transition	None	JARID2	1533	0.0183	0.05331	0.7314	10	0.003203	0	0	1	0.002778	9	0.007305	0	0	0	0
6	chr6_15486974_G_A	15486974	G	A	Intron variant	Weak transcribed	Transcriptional elongation	None	JARID2	1533	0.0183	0.05331	0.7314	10	0.003203	0	0	1	0.002778	9	0.007305	0	0	0	0
6	chr6_15295414_C_T	15295414	C	T	Intron variant	Weak transcribed	Transcriptional transition	None	JARID2	1533	-0.01368	0.04021	0.7338	15	0.004805	4	0.005952	1	0.002778	4	0.003247	1	0.005747	5	0.00731
6	chr6_15415373_A_G	15415373	A	G	Intron variant	Weak transcribed	Weak transcribed	None	JARID2	1531	0.02356	0.06942	0.7344	5	0.001604	0	0	0	0	4	0.003252	0	0	1	0.001466
6	chr6_15487571_G_T	15487571	G	T	Intron variant	Transcriptional elongation	Transcriptional elongation	None	JARID2	1533	-0.01207	0.0358	0.7361	18	0.006086	2	0.002976	0	0	14	0.01218	2	0.01149	0	0
6	chr6_15502098_G_A	15502098	G	A	Intron variant	Transcriptional elongation	Transcriptional transition	None	JARID2	1533	-0.01743	0.05176	0.7363	9	0.002883	2	0.002976	0	0	3	0.002435	0	0	4	0.005848
6	chr6_15400491_T_G	15400491	T	G	Upstream gene variant	Weak_Enhancer	Transcriptional transition	Distal Enhancer	JARID2	1533	-0.02313	0.06933	0.7388	5	0.001602	2	0.002976	0	0	3	0.002435	0	0	0	0
6	chr6_15302284_C_T	15302284	C	T	Intron variant	Strong_Enhancer	Transcriptional transition	None	JARID2	1533	-0.01926	0.05861	0.7425	8	0.002562	5	0.00744	1	0.002778	2	0.001623	0	0	0	0
6	chr6_15247207_G_A	15247207	G	A	Upstream gene variant	Active_Promoter	Active_Promoter	Proximal Enhancer	JARID2	1533	0.00966	0.0301	0.7483	27	0.008648	7	0.01042	5	0.01389	9	0.007305	0	0	6	0.008772
6	chr6_15324217_C_G	15324217	C	G	Intron variant	Strong_Enhancer	Transcriptional transition	None	JARID2	1533	-0.01977	0.0633	0.7548	6	0.001922	1	0.001488	1	0.002778	0	0	1	0.005747	3	0.004386
6	chr6_15324370_A_G	15324370	A	G	Intron variant	Strong_Enhancer	Transcriptional transition	None	JARID2	1533	-0.01977	0.0633	0.7548	6	0.001922	1	0.001488	1	0.002778	0	0	1	0.005747	3	0.004386
6	chr6_15428630_G_C	15428630	G	C	Intron variant	Weak_Enhancer	Transcriptional transition	None	JARID2	1533	0.01978	0.06358	0.7558	6	0.001922	0	0	3	0.008333	2	0.001623	1	0.005747	0	0
6	chr6_15331726_A_G	15331726	A	G	Intron variant	Strong_Enhancer	Transcriptional transition	None	JARID2	1533	-0.009703	0.032	0.7618	27	0.008648	10	0.01488	3	0.008333	8	0.006494	0	0	6	0.008772
6	chr6_15458110_C_T	15458110	C	T	Intron variant	Strong_Enhancer	Transcriptional transition	None	JARID2	1533	-0.007328	0.02424	0.7624	39	0.01281	14	0.02083	4	0.01111	11	0.00974	1	0.005747	9	0.01316
6	chr6_15415467_C_G	15415467	C	G	Intron variant	Weak transcribed	Weak transcribed	None	JARID2	1526	-0.01769	0.05867	0.7631	7	0.002252	2	0.002976	0	0	3	0.002439	0	0	2	0.002967
6	chr6_15516345_T_A	15516345	T	A	Intron variant	Transcriptional elongation	Transcriptional transition	Distal Enhancer	JARID2	1533	-0.02343	0.07828	0.7647	5	0.001602	0	0	0	0	4	0.003247	0	0	1	0.001462
6	chr6_15454718_C_G	15454718	C	G	Intron variant	Transcriptional elongation	Transcriptional transition	None	JARID2	1533	0.01928	0.06441	0.7648	6	0.001922	0	0	0	0	6	0.00487	0	0	0	0
6	chr6_15424096_C_G	15424096	C	G	Intron variant	Weak_Enhancer	Transcriptional transition	None	JARID2	1533	-0.02035	0.06934	0.7693	5	0.001602	0	0	1	0.002778	3	0.002435	0	0	1	0.001462
6	chr6_15267525_A_C	15267525	A	C	Intron variant	Strong_Enhancer	Transcriptional transition	None	JARID2	1533	-0.02037	0.07058	0.7729	5	0.001602	1	0.001488	1	0.002778	3	0.002435	0	0	0	0
6	chr6_15244863_T_G	15244863	T	G	Upstream gene variant	Active_Promoter	Active_Promoter	Proximal Enhancer	JARID2	1533	0.01823	0.06339	0.7737	6	0.001922	1	0.001488	0	0	5	0.004058	0	0	0	0
6	chr6_15419775_A_G	15419775	A	G	Intron variant	Weak transcribed	Weak transcribed	None	JARID2	1533	0.02251	0.07864	0.7747	5	0.001602	0	0	0	0	4	0.003247	0	0	1	0.001462
6	chr6_15321799_T_G	15321799	T	G	Intron variant	Weak_Promoter	Transcriptional transition	None	JARID2	1533	-0.006398	0.02238	0.775	50	0.01602	10	0.01488	2	0.005556	23	0.01867	3	0.01724	12	0.01754
6	chr6_15426208_C_G	15426208	C	G	Intron variant	Weak transcribed	Transcriptional transition	None	JARID2	1533	-0.01241	0.04392	0.7776	11	0.003844	0	0	0	0	10	0.008929	0	0	1	0.001462
6	chr6_15486915_G_T	15486915	G	T	Intron variant	Weak transcribed	Transcriptional elongation	None	JARID2	1533	-0.01241	0.04392	0.7776	11	0.003844	0	0	0	0	10	0.008929	0	0	1	0.001462
6	chr6_15247181_G_A	15247181	G	A	Upstream gene variant	Active_Promoter	Active_Promoter	Proximal Enhancer	JARID2	1533	0.01256	0.0449	0.7796	12	0.003844	2	0.002976	0	0	7	0.005682	0	0	3	0.004386
6	chr6_15252106_A_G	15252106	A	G	Upstream gene variant	Weak_Promoter	Weak_Enhancer	None	JARID2-AS1	1533	0.01256	0.0449	0.7796	12	0.003844	2	0.002976	0	0	7	0.005682	0	0	3	0.004386
6	chr6_15374343_C_G	15374343	C	G	Intron variant	Transcriptional elongation	Transcriptional transition	None	JARID2	1533	-0.01536	0.05489	0.7796	8	0.002562	0	0	1	0.002778	3	0.002435	0	0	4	0.005848
6	chr6_15274724_A_T	15274724	A	T	Intron variant	Weak transcribed	Transcriptional transition	None	JARID2	1533	0.009796	0.03526	0.7812	19	0.006726	1	0.001488	0	0	16	0.01461	2	0.01149	0	0
6	chr6_15281174_T_A	15281174	T	A	Intron variant	Strong_Enhancer	Transcriptional transition	None	JARID2	1533	0.009796	0.03526	0.7812	19	0.006726	1	0.001488	0	0	16	0.01461	2	0.01149	0	0
6	chr6_15345693_C_T	15345693	C	T	Intron variant	Weak transcribed	Transcriptional transition	None	JARID2	1533	-0.01356	0.04924	0.783	10	0.003203	2	0.002976	0	0	6	0.00487	1	0.005747	1	0.001462
6	chr6_15445902_A_G	15445902	A	G	Intron variant	Transcriptional elongation	Transcriptional transition	None	JARID2	1533	-0.01558	0.05665	0.7833	8	0.002562	0	0	0	0	7	0.005682	1	0.005747	0	0
6	chr6_15450934_G_A	15450934	G	A	Upstream gene variant	Weak transcribed	Transcriptional transition	None	JARID2	1533	-0.01558	0.05665	0.7833	8	0.002562	0	0	0	0	7	0.005682	1	0.005747	0	0
6	chr6_15515654_C_CG	15515654	C	CG	Intron variant	Transcriptional elongation	Transcriptional transition	None	JARID2	1533	-0.01558	0.05665	0.7833	8	0.002562	0	0	0	0	7	0.005682	1	0.005747	0	0
6	chr6_15473725_A_G	15473725	A	G	Intron variant	Transcriptional elongation	Transcriptional transition	None	JARID2	1533	-0.01233	0.04489	0.7836	12	0.003844	3	0.004464	1	0.002778	2	0.001623	1	0.005747	5	0.00731
6	chr6_15423563_G_A	15423563	G	A	Intron variant	Strong_Enhancer	Transcriptional transition	None	JARID2	1533	-0.01531	0.05588	0.7842	8	0.002562	1	0.001488	1	0.002778	4	0.003247	2	0.01149	0	0
6	chr6_15284589_C_T	15284589	C	T	Intron variant	Weak transcribed	Transcriptional transition	None	JARID2	1533	0.009722	0.03574	0.7856	19	0.006086	3	0.004464	1	0.002778	9	0.007305	2	0.01149	4	0.005848
6	chr6_15304272_C_G	15304272	C	G	Intron variant	Strong_Enhancer	Transcriptional transition	None	JARID2	1533	-0.01712	0.06345	0.7873	6	0.001922	3	0.004464	0	0	3	0.002435	0	0	0	0
6	chr6_15348145_GC_G	15348145	GC	G	Intron variant	Weak transcribed	Transcriptional transition	None	JARID2	1533	-0.01877	0.07032	0.7895	5	0.001602	0	0	0	0	5	0.004058	0	0	0	0
6	chr6_15501885_C_T	15501885	C	T	Intron variant	Transcriptional elongation	Transcriptional transition	None	JARID2	1533	0.01839	0.06953	0.7915	5	0.001602	0	0	2	0.005556	2	0.001623	1	0.005747	0	0
6	chr6_15441511_C_A	15441511	C	A	Intron variant	Weak_Enhancer	Transcriptional transition	None	JARID2	1533	-0.008546	0.03255	0.7929	23	0.007367	0	0	2	0.005556	8	0.006494	2	0.01149	11	0.01608
6	chr6_15329200_A_T	15329200	A	T	Intron variant	Strong_Enhancer	Transcriptional transition	None	JARID2	1533	-0.01554	0.05969	0.7946	8	0.002562	0	0	8	0.02222	0	0	0	0	0	0
6	chr6_15416693_G_T	15416693	G	T	Intron variant	Weak transcribed	Weak transcribed	None	JARID2	1532	-0.01452	0.05589	0.7951	8	0.002564	1	0.001488	1	0.002778	4	0.003252	2	0.01149	0	0
6	chr6_15407176_G_T	15407176	G	T	Intron variant	Weak transcribed	Transcriptional transition	None	JARID2	1533	-0.011	0.04319	0.7989	13	0.004164	3	0.004464	0	0	4	0.003247	1	0.005747	5	0.00731
6	chr6_15269493_C_T	15269493	C	T	Intron variant	Strong_Enhancer	Weak_Promoter	None	JARID2	1533	0.01256	0.04938	0.7992	10	0.003203	1	0.001488	0	0	5	0.004058	2	0.01149	2	0.002924
6	chr6_15273311_A_T	15273311	A	T	Intron variant	Weak transcribed	Transcriptional transition	None	JARID2	1533	-0.006727	0.02652	0.7998	35	0.01121	8	0.0119	6	0.01667	10	0.008117	3	0.01724	8	0.0117
6	chr6_15428943_A_C	15428943	A	C	Intron variant	Weak_Enhancer	Transcriptional transition	None	JARID2	1481	0.008794	0.0347	0.8	20	0.006636	5	0.007862	2	0.005747	5	0.004195	2	0.01149	6	0.009036
6	chr6_15366310_T_G	15366310	T	G	Intron variant	Strong_Enhancer	Transcriptional transition	None	JARID2	1533	-0.006509	0.02618	0.8037	36	0.01153	8	0.0119	6	0.01667	13	0.01055	2	0.01149	7	0.01023
6	chr6_15474793_A_T	15474793	A	T	Intron variant	Transcriptional elongation	Transcriptional transition	None	JARID2	1533	-0.008059	0.03258	0.8047	24	0.007687	1	0.001488	6	0.01667	10	0.008117	1	0.005747	6	0.008772
6	chr6_15478112_T_C	15478112	T	C	Intron variant	Transcriptional elongation	Transcriptional transition	None	JARID2	1533	-0.008059	0.03258	0.8047	24	0.007687	1	0.001488	6	0.01667	10	0.008117	1	0.005747	6	0.008772
6	chr6_15366845_G_A	15366845	G	A	Intron variant	Strong_Enhancer	Transcriptional transition	None	JARID2	1533	-0.00675	0.0273	0.8048	33	0.01057	8	0.0119	7	0.01944	10	0.008117	0	0	8	0.0117
6	chr6_15283791_C_T	15283791	C	T	Intron variant	Weak transcribed	Transcriptional transition	None	JARID2	1533	-0.01575	0.0646	0.8074	6	0.001922	1	0.001488	0	0	3	0.002435	1	0.005747	1	0.001462
6	chr6_15325315_G_A	15325315	G	A	Intron variant	Strong_Enhancer	Transcriptional transition	None	JARID2	1533	-0.01422	0.05879	0.8089	7	0.002242	2	0.002976	0	0	1	0.0008117	0	0	4	0.005848
6	chr6_15327651_A_C	15327651	A	C	Intron variant	Strong_Enhancer	Transcriptional transition	Distal Enhancer	JARID2	1533	-0.01422	0.05879	0.8089	7	0.002242	2	0.002976	0	0	1	0.0008117	0	0	4	0.005848
6	chr6_15397400_G_A	15397400	G	A	Upstream gene variant	Weak_Enhancer	Transcriptional transition	None	JARID2	1533	-0.01422	0.05879	0.8089	7	0.002242	2	0.002976	0	0	1	0.0008117	0	0	4	0.005848
6	chr6_15283642_A_G	15283642	A	G	Intron variant	Weak transcribed	Transcriptional transition	None	JARID2	1533	-0.01655	0.06932	0.8113	5	0.001602	3	0.004464	0	0	1	0.0008117	0	0	1	0.001462
6	chr6_15283648_A_G	15283648	A	G	Intron variant	Weak transcribed	Transcriptional transition	None	JARID2	1533	-0.01655	0.06932	0.8113	5	0.001602	3	0.004464	0	0	1	0.0008117	0	0	1	0.001462
6	chr6_15402374_T_C	15402374	T	C	Intron variant	Weak_Enhancer	Transcriptional transition	None	JARID2	1533	0.01236	0.05186	0.8116	9	0.002883	4	0.005952	0	0	5	0.004058	0	0	0	0
6	chr6_15283184_T_C	15283184	T	C	Intron variant	Weak transcribed	Transcriptional transition	None	JARID2	1533	-0.01293	0.05603	0.8175	9	0.002883	0	0	0	0	6	0.00487	1	0.005747	2	0.002924
6	chr6_15505230_G_A	15505230	G	A	Intron variant	Transcriptional elongation	Transcriptional transition	Distal Enhancer	JARID2	1533	0.01132	0.04994	0.8207	10	0.003203	0	0	0	0	9	0.007305	0	0	1	0.001462
6	chr6_15432562_A_G	15432562	A	G	Intron variant	Strong_Enhancer	Transcriptional transition	None	JARID2	1533	0.01714	0.07803	0.8262	5	0.001602	1	0.001488	0	0	4	0.003247	0	0	0	0
6	chr6_15499095_T_G	15499095	T	G	Intron variant	Transcriptional elongation	Transcriptional transition	Distal Enhancer	JARID2	1533	0.01714	0.07803	0.8262	5	0.001602	1	0.001488	0	0	4	0.003247	0	0	0	0
6	chr6_15413553_G_T	15413553	G	T	Intron variant	Transcriptional elongation	Transcriptional transition	None	JARID2	1533	0.01272	0.05873	0.8286	7	0.002242	5	0.00744	0	0	1	0.0008117	0	0	1	0.001462
6	chr6_15386939_G_GC	15386939	G	GC	Intron variant	Strong_Enhancer	Transcriptional transition	None	JARID2	1533	-0.005733	0.02649	0.8287	35	0.01121	10	0.01488	4	0.01111	9	0.007305	4	0.02299	8	0.0117
6	chr6_15304283_G_T	15304283	G	T	Intron variant	Strong_Enhancer	Transcriptional transition	None	JARID2	1533	0.007867	0.03785	0.8354	17	0.005445	7	0.01042	0	0	6	0.00487	0	0	4	0.005848
6	chr6_15434800_C_CT	15434800	C	CT	Intron variant	Strong_Enhancer	Transcriptional transition	None	JARID2	1533	-0.007182	0.0351	0.8379	20	0.006726	3	0.004464	0	0	15	0.01299	2	0.01149	0	0
6	chr6_15394859_C_T	15394859	C	T	Intron variant	Weak transcribed	Transcriptional transition	None	JARID2	1533	-0.01023	0.0501	0.8382	11	0.003523	0	0	0	0	11	0.008929	0	0	0	0
6	chr6_15286860_T_A	15286860	T	A	Intron variant	Weak_Enhancer	Transcriptional transition	None	JARID2	1533	-0.0117	0.05863	0.8418	7	0.002242	4	0.005952	0	0	1	0.0008117	0	0	2	0.002924
6	chr6_15491552_C_T	15491552	C	T	Intron variant	Transcriptional transition	Transcriptional transition	Distal Enhancer	JARID2	1533	-0.01362	0.06947	0.8446	5	0.001602	0	0	1	0.002778	3	0.002435	0	0	1	0.001462
6	chr6_15378082_T_G	15378082	T	G	Intron variant	Transcriptional elongation	Transcriptional transition	None	JARID2	1533	0.01353	0.07023	0.8472	5	0.001602	0	0	5	0.01389	0	0	0	0	0	0
6	chr6_15477539_C_A	15477539	C	A	Intron variant	Transcriptional elongation	Transcriptional transition	None	JARID2	1533	0.007125	0.03783	0.8506	17	0.005445	7	0.01042	0	0	6	0.00487	0	0	4	0.005848
6	chr6_15287468_A_G	15287468	A	G	Intron variant	Strong_Enhancer	Transcriptional transition	None	JARID2	1533	-0.01172	0.06335	0.8532	6	0.001922	1	0.001488	0	0	2	0.001623	0	0	3	0.004386
6	chr6_15450678_T_A	15450678	T	A	Upstream gene variant	Weak transcribed	Transcriptional transition	None	JARID2	1533	0.005974	0.03257	0.8545	23	0.007367	6	0.008929	4	0.01111	9	0.007305	0	0	4	0.005848
6	chr6_15364032_TG_T	15364032	TG	T	Intron variant	Strong_Enhancer	Transcriptional transition	None	JARID2	1533	-0.008723	0.04854	0.8574	11	0.003526	0	0	2	0.005556	8	0.006504	1	0.005747	0	0
6	chr6_15365634_A_T	15365634	A	T	Intron variant	Strong_Enhancer	Transcriptional transition	Distal Enhancer	JARID2	1533	-0.01125	0.0634	0.8592	6	0.001922	0	0	0	0	3	0.002435	0	0	3	0.004386
6	chr6_15407042_C_T	15407042	C	T	Intron variant	Weak transcribed	Transcriptional transition	None	JARID2	1533	-0.0125	0.07092	0.8601	6	0.001922	0	0	0	0	5	0.004058	1	0.005747	0	0
6	chr6_15408238_C_T	15408238	C	T	Intron variant	Strong_Enhancer	Transcriptional transition	None	JARID2	1533	-0.0125	0.07092	0.8601	6	0.001922	0	0	0	0	5	0.004058	1	0.005747	0	0
6	chr6_15423779_C_G	15423779	C	G	Intron variant	Weak_Enhancer	Transcriptional transition	None	JARID2	1533	-0.0125	0.07092	0.8601	6	0.001922	0	0	0	0	5	0.004058	1	0.005747	0	0
6	chr6_15481993_A_C	15481993	A	C	Intron variant	Weak_Enhancer	Transcriptional transition	None	JARID2	1533	-0.0125	0.07092	0.8601	6	0.001922	0	0	0	0	5	0.004058	1	0.005747	0	0
6	chr6_15477342_G_T	15477342	G	T	Intron variant	Transcriptional elongation	Transcriptional transition	None	JARID2	1533	-0.007531	0.0431	0.8613	14	0.004484	1	0.001488	2	0.005556	7	0.005682	0	0	4	0.005848
6	chr6_15425077_C_T	15425077	C	T	Intron variant	Weak_Enhancer	Transcriptional transition	None	JARID2	1533	-0.008586	0.04925	0.8616	10	0.003203	0	0	4	0.01111	3	0.002435	1	0.005747	2	0.002924
6	chr6_15507857_G_A	15507857	G	A	Intron variant	Transcriptional elongation	Transcriptional transition	None	JARID2	1533	-0.008586	0.04925	0.8616	11	0.003523	0	0	4	0.01111	4	0.003247	1	0.005747	2	0.002924
6	chr6_15245174_T_G	15245174	T	G	Upstream gene variant	Active_Promoter	Active_Promoter	Promoter	JARID2	1533	-0.006969	0.04024	0.8625	15	0.004805	5	0.00744	0	0	2	0.001623	0	0	8	0.0117
6	chr6_15280338_G_A	15280338	G	A	Intron variant	Strong_Enhancer	Transcriptional transition	None	JARID2	1533	0.009483	0.05489	0.8629	8	0.002562	3	0.004464	0	0	1	0.0008117	0	0	4	0.005848
6	chr6_15297851_A_G	15297851	A	G	Intron variant	Strong_Enhancer	Transcriptional transition	None	JARID2	1533	0.01361	0.07884	0.863	5	0.001602	1	0.001488	0	0	3	0.002435	0	0	1	0.001462
6	chr6_15513433_C_A	15513433	C	A	Downstream gene variant	Transcriptional elongation	Transcriptional transition	None	JARID2	1533	0.006072	0.03674	0.8688	19	0.006086	5	0.00744	2	0.005556	7	0.005682	1	0.005747	4	0.005848
6	chr6_15513434_T_G	15513434	T	G	Downstream gene variant	Transcriptional elongation	Transcriptional transition	None	JARID2	1533	0.006072	0.03674	0.8688	19	0.006086	5	0.00744	2	0.005556	7	0.005682	1	0.005747	4	0.005848
6	chr6_15376271_G_A	15376271	G	A	Intron variant	Transcriptional elongation	Transcriptional transition	None	JARID2	1533	-0.005057	0.03067	0.869	26	0.008328	3	0.004464	4	0.01111	11	0.008929	2	0.01149	6	0.008772
6	chr6_15510000_A_G	15510000	A	G	Downstream gene variant	Transcriptional elongation	Transcriptional transition	None	JARID2	1533	-0.01156	0.07057	0.8699	6	0.001922	0	0	1	0.002778	4	0.003247	0	0	1	0.001462
6	chr6_15418978_C_T	15418978	C	T	Intron variant	Weak transcribed	Weak transcribed	None	JARID2	1533	0.01043	0.06375	0.87	6	0.001922	0	0	0	0	5	0.004058	0	0	1	0.001462
6	chr6_15506833_C_T	15506833	C	T	Intron variant	Transcriptional elongation	Transcriptional transition	None	JARID2	1533	0.009681	0.05922	0.8702	9	0.002883	0	0	1	0.002778	7	0.005682	1	0.005747	0	0
6	chr6_15496666_C_T	15496666	C	T	synonymous_variant	Transcriptional elongation	Transcriptional transition	None	JARID2	1533	-0.009119	0.05611	0.8709	8	0.002562	1	0.001488	1	0.002778	4	0.003247	1	0.005747	1	0.001462
6	chr6_15395689_C_T	15395689	C	T	Upstream gene variant	Weak transcribed	Transcriptional transition	None	JARID2	1533	0.005159	0.03189	0.8715	24	0.007687	7	0.01042	4	0.01111	9	0.007305	0	0	4	0.005848
6	chr6_15258266_G_T	15258266	G	T	Intron variant	Strong_Enhancer	Transcriptional transition	None	JARID2	1533	-0.00842	0.05486	0.878	8	0.002562	1	0.001488	1	0.002778	3	0.002435	1	0.005747	2	0.002924
6	chr6_15441554_A_G	15441554	A	G	Intron variant	Weak_Enhancer	Transcriptional transition	Distal Enhancer	JARID2	1533	0.006338	0.04169	0.8792	14	0.004484	5	0.00744	2	0.005556	4	0.003247	0	0	3	0.004386
6	chr6_15442188_C_T	15442188	C	T	Intron variant	Weak transcribed	Transcriptional transition	None	JARID2	1533	0.006338	0.04169	0.8792	14	0.004484	5	0.00744	2	0.005556	4	0.003247	0	0	3	0.004386
6	chr6_15463247_C_A	15463247	C	A	Intron variant	Weak transcribed	Transcriptional transition	None	JARID2	1533	0.006338	0.04169	0.8792	14	0.004484	5	0.00744	2	0.005556	4	0.003247	0	0	3	0.004386
6	chr6_15261334_A_T	15261334	A	T	Intron variant	Weak_Enhancer	Transcriptional transition	Distal Enhancer	JARID2	1531	-0.0105	0.06928	0.8795	5	0.001604	1	0.001497	0	0	1	0.0008117	1	0.005747	2	0.002924
6	chr6_15277597_C_T	15277597	C	T	Intron variant	Strong_Enhancer	Transcriptional transition	None	JARID2	1533	-0.01044	0.06938	0.8804	5	0.001602	1	0.001488	2	0.005556	2	0.001623	0	0	0	0
6	chr6_15345789_G_A	15345789	G	A	Intron variant	Weak transcribed	Transcriptional transition	None	JARID2	1533	0.01039	0.07001	0.882	5	0.001602	1	0.001488	0	0	1	0.0008117	2	0.01149	1	0.001462
6	chr6_15303768_GT_G	15303768	GT	G	Intron variant	Weak_Enhancer	Transcriptional transition	None	JARID2	1533	-0.01002	0.06972	0.8857	5	0.001602	0	0	0	0	5	0.004058	0	0	0	0
6	chr6_15448545_G_C	15448545	G	C	Upstream gene variant	Weak transcribed	Transcriptional transition	None	JARID2	1533	-0.01002	0.06972	0.8857	5	0.001602	0	0	0	0	5	0.004058	0	0	0	0
6	chr6_15458741_C_T	15458741	C	T	Intron variant	Strong_Enhancer	Transcriptional transition	None	JARID2	1533	-0.01002	0.06972	0.8857	5	0.001602	0	0	0	0	5	0.004058	0	0	0	0
6	chr6_15279780_C_T	15279780	C	T	Intron variant	Weak_Enhancer	Transcriptional transition	None	JARID2	1533	-0.006913	0.04923	0.8883	10	0.003203	3	0.004464	3	0.008333	3	0.002435	0	0	1	0.001462
6	chr6_15413242_A_G	15413242	A	G	Intron variant	Transcriptional elongation	Transcriptional transition	None	JARID2	1533	-0.006913	0.04923	0.8883	10	0.003203	3	0.004464	3	0.008333	3	0.002435	0	0	1	0.001462
6	chr6_15306321_C_A	15306321	C	A	Intron variant	Strong_Enhancer	Transcriptional transition	None	JARID2	1533	-0.006537	0.04688	0.8891	11	0.003523	3	0.004464	0	0	4	0.003247	2	0.01149	2	0.002924
6	chr6_15394731_C_T	15394731	C	T	Intron variant	Weak transcribed	Transcriptional transition	None	JARID2	1533	-0.003832	0.02774	0.8901	32	0.01025	4	0.005952	3	0.008333	13	0.01055	3	0.01724	9	0.01316
6	chr6_15363556_C_T	15363556	C	T	Intron variant	Strong_Enhancer	Transcriptional transition	None	JARID2	1533	0.006925	0.05182	0.8937	10	0.003203	5	0.00744	1	0.002778	1	0.0008117	0	0	3	0.004386
6	chr6_15306319_G_T	15306319	G	T	Intron variant	Strong_Enhancer	Transcriptional transition	None	JARID2	1533	0.005123	0.03898	0.8955	17	0.005445	7	0.01042	0	0	5	0.004058	2	0.01149	3	0.004386
6	chr6_15296711_A_G	15296711	A	G	Intron variant	Strong_Enhancer	Transcriptional transition	None	JARID2	1533	-0.005625	0.04313	0.8962	13	0.004164	3	0.004464	1	0.002778	4	0.003247	0	0	5	0.00731
6	chr6_15281332_A_G	15281332	A	G	Intron variant	Strong_Enhancer	Transcriptional transition	None	JARID2	1533	0.00775	0.05986	0.897	7	0.002242	0	0	2	0.005556	5	0.004058	0	0	0	0
6	chr6_15345808_G_A	15345808	G	A	Intron variant	Weak transcribed	Transcriptional transition	None	JARID2	1533	0.00775	0.05986	0.897	7	0.002242	0	0	2	0.005556	5	0.004058	0	0	0	0
6	chr6_15283064_T_C	15283064	T	C	Intron variant	Weak transcribed	Transcriptional transition	None	JARID2	1533	-0.006102	0.04719	0.8971	11	0.003523	3	0.004464	1	0.002778	6	0.00487	0	0	1	0.001462
6	chr6_15391835_G_T	15391835	G	T	Intron variant	Weak_Enhancer	Transcriptional transition	Distal Enhancer	JARID2	1533	0.008934	0.06936	0.8975	5	0.001602	0	0	1	0.002778	1	0.0008117	0	0	3	0.004386
6	chr6_15503768_A_G	15503768	A	G	Intron variant	Transcriptional elongation	Transcriptional transition	None	JARID2	1533	0.005661	0.04488	0.8996	14	0.004484	0	0	1	0.002778	12	0.00974	0	0	1	0.001462
6	chr6_15312974_C_A	15312974	A	C	Intron variant	Strong_Enhancer	Transcriptional transition	Distal Enhancer	JARID2	1533	0.005372	0.04279	0.9001	12	0.004164	0	0	2	0.005556	9	0.008117	0	0	1	0.001462
6	chr6_15296363_G_A	15296363	G	A	Intron variant	Weak_Enhancer	Transcriptional transition	None	JARID2	1533	0.004862	0.03901	0.9008	17	0.005445	5	0.00744	5	0.01389	3	0.002435	1	0.005747	3	0.004386
6	chr6_15357286_A_G	15357286	A	G	Intron variant	Strong_Enhancer	Transcriptional transition	None	JARID2	1533	0.00789	0.06333	0.9009	7	0.002242	1	0.001488	3	0.008333	3	0.002435	0	0	0	0
6	chr6_15404572_C_G	15404572	C	G	Intron variant	Strong_Enhancer	Transcriptional transition	None	JARID2	1533	-0.004776	0.03901	0.9026	16	0.005125	5	0.00744	2	0.005556	5	0.004058	0	0	4	0.005848
6	chr6_15300732_A_T	15300732	A	T	Intron variant	Strong_Enhancer	Transcriptional transition	None	JARID2	1439	0.005721	0.04751	0.9042	11	0.003754	2	0.003067	0	0	8	0.00713	0	0	1	0.00152
6	chr6_15455147_T_G	15455147	T	G	Intron variant	Transcriptional elongation	Transcriptional transition	None	JARID2	1533	-0.006222	0.05602	0.9116	11	0.003523	1	0.001488	0	0	8	0.006494	1	0.005747	1	0.001462
6	chr6_15465929_G_A	15465929	G	A	Intron variant	Transcriptional elongation	Transcriptional transition	None	JARID2	1533	-0.006222	0.05602	0.9116	11	0.003523	1	0.001488	0	0	8	0.006494	1	0.005747	1	0.001462
6	chr6_15433894_GTT_G	15433894	GTT	G	Intron variant	Strong_Enhancer	Transcriptional transition	None	JARID2	1533	-0.006106	0.05862	0.9171	7	0.002242	2	0.002976	1	0.002778	3	0.002435	0	0	1	0.001462
6	chr6_15269793_A_G	15269793	A	G	Intron variant	Strong_Enhancer	Transcriptional transition	None	JARID2	1533	-0.002807	0.02735	0.9183	34	0.01089	7	0.01042	3	0.008333	13	0.01055	1	0.005747	10	0.01462
6	chr6_15494400_G_T	15494400	G	T	Intron variant	Transcriptional elongation	Transcriptional transition	None	JARID2	1533	0.00557	0.05489	0.9192	9	0.002883	1	0.001488	0	0	4	0.003247	0	0	4	0.005848
6	chr6_15393652_G_A	15393652	G	A	Intron variant	Weak transcribed	Transcriptional transition	None	JARID2	1533	0.004874	0.04873	0.9203	11	0.003523	0	0	2	0.005556	8	0.006494	0	0	1	0.001462
6	chr6_15405360_C_T	15405360	C	T	Intron variant	Weak transcribed	Transcriptional transition	None	JARID2	1533	0.00365	0.039	0.9255	17	0.005445	1	0.001488	2	0.005556	12	0.00974	2	0.01149	0	0
6	chr6_15407687_C_G	15407687	C	G	Intron variant	Weak_Enhancer	Transcriptional transition	None	JARID2	1533	-0.004656	0.05175	0.9283	9	0.002883	4	0.005952	1	0.002778	2	0.001623	1	0.005747	1	0.001462
6	chr6_15450640_G_A	15450640	G	A	Upstream gene variant	Weak transcribed	Transcriptional transition	None	JARID2	1533	-0.006181	0.07015	0.9298	6	0.001922	0	0	0	0	5	0.004058	0	0	1	0.001462
6	chr6_15480381_C_T	15480381	C	T	Intron variant	Transcriptional elongation	Transcriptional transition	Distal Enhancer	JARID2	1533	-0.006181	0.07015	0.9298	6	0.001922	0	0	0	0	5	0.004058	0	0	1	0.001462
6	chr6_15283475_G_A	15283475	G	A	Intron variant	Weak transcribed	Transcriptional transition	None	JARID2	1533	0.005787	0.0694	0.9336	5	0.001602	2	0.002976	0	0	2	0.001623	0	0	1	0.001462
6	chr6_15412505_T_G	15412505	T	G	Intron variant	Transcriptional transition	Transcriptional transition	None	JARID2	1533	0.005131	0.06338	0.9355	6	0.001922	2	0.002976	0	0	4	0.003247	0	0	0	0
6	chr6_15474978_G_A	15474978	G	A	Intron variant	Transcriptional elongation	Transcriptional transition	None	JARID2	1533	0.005131	0.06338	0.9355	6	0.001922	2	0.002976	0	0	4	0.003247	0	0	0	0
6	chr6_15493677_A_C	15493677	A	C	Intron variant	Transcriptional elongation	Transcriptional transition	None	JARID2	1532	0.003335	0.0417	0.9363	14	0.004487	1	0.001493	0	0	8	0.006494	1	0.005747	4	0.005848
6	chr6_15447064_T_TG	15447064	T	TG	Upstream gene variant	Transcriptional elongation	Transcriptional transition	None	JARID2	1533	0.002323	0.02943	0.9371	34	0.01089	0	0	34	0.09444	0	0	0	0	0	0
6	chr6_15272353_CAA_C	15272353	CAA	C	Intron variant	Weak transcribed	Transcriptional transition	None	JARID2	1533	0.003795	0.05054	0.9402	10	0.003203	0	0	0	0	10	0.008117	0	0	0	0
6	chr6_15357464_C_T	15357464	C	T	Intron variant	Strong_Enhancer	Transcriptional transition	None	JARID2	1533	-0.003912	0.0552	0.9435	8	0.002562	1	0.001488	0	0	4	0.003247	2	0.01149	1	0.001462
6	chr6_15345092_A_G	15345092	A	G	Intron variant	Weak_Enhancer	Transcriptional transition	None	JARID2	1533	0.004156	0.05938	0.9442	8	0.002562	0	0	0	0	8	0.006494	0	0	0	0
6	chr6_15467152_A_T	15467152	A	T	Intron variant	Transcriptional elongation	Transcriptional transition	None	JARID2	1533	0.003569	0.05174	0.945	9	0.002883	0	0	1	0.002778	7	0.005682	0	0	1	0.001462
6	chr6_15447057_G_T	15447057	G	T	Intron variant	Transcriptional elongation	Transcriptional transition	None	JARID2	1533	0.001847	0.02767	0.9468	40	0.01281	0	0	40	0.1111	0	0	0	0	0	0
6	chr6_15347504_A_G	15347504	A	G	Intron variant	Strong_Enhancer	Transcriptional transition	None	JARID2	1533	-0.003282	0.05871	0.9554	7	0.002242	2	0.002976	0	0	4	0.003247	0	0	1	0.001462
6	chr6_15379075_A_G	15379075	A	G	Intron variant	Transcriptional elongation	Transcriptional transition	None	JARID2	1533	-0.00169	0.03441	0.9608	21	0.007047	3	0.004464	0	0	16	0.0138	2	0.01149	0	0
6	chr6_15283278_G_A	15283278	G	A	Intron variant	Weak transcribed	Transcriptional transition	None	JARID2	1533	-0.003068	0.0633	0.9613	7	0.002242	3	0.004464	0	0	2	0.001623	0	0	2	0.002924
6	chr6_15259094_C_T	15259094	C	T	Intron variant	Weak_Enhancer	Transcriptional transition	None	JARID2	1533	0.00136	0.03118	0.9652	22	0.007367	7	0.01042	2	0.005556	8	0.007305	1	0.005747	4	0.005848
6	chr6_15381365_T_G	15381365	T	G	Intron variant	Weak transcribed	Transcriptional transition	None	JARID2	1533	-0.002164	0.05038	0.9657	10	0.003203	0	0	10	0.02778	0	0	0	0	0	0
6	chr6_15407953_C_T	15407953	C	T	Intron variant	Weak_Enhancer	Transcriptional transition	None	JARID2	1533	-0.001662	0.03899	0.966	17	0.005445	1	0.001488	1	0.002778	12	0.00974	2	0.01149	1	0.001462
6	chr6_15256178_G_A	15256178	G	A	Intron variant	Strong_Enhancer	Transcriptional transition	None	JARID2	1533	0.001769	0.04491	0.9686	12	0.003844	4	0.005952	3	0.008333	4	0.003247	0	0	1	0.001462
6	chr6_15438195_T_C	15438195	T	C	Intron variant	Weak_Enhancer	Transcriptional transition	None	JARID2	1533	-0.001619	0.04317	0.9701	14	0.004484	4	0.005952	4	0.01111	5	0.004058	0	0	1	0.001462
6	chr6_15258235_C_T	15258235	C	T	Intron variant	Strong_Enhancer	Transcriptional transition	None	JARID2	1533	0.001718	0.04863	0.9718	12	0.003844	1	0.001488	0	0	8	0.006494	1	0.005747	2	0.002924
6	chr6_15262206_G_A	15262206	G	A	Intron variant	Weak_Enhancer	Transcriptional transition	None	JARID2	1533	0.001718	0.04863	0.9718	12	0.003844	1	0.001488	0	0	8	0.006494	1	0.005747	2	0.002924
6	chr6_15266263_T_C	15266263	T	C	Intron variant	Strong_Enhancer	Weak_Promoter	Distal Enhancer	JARID2	1533	0.001718	0.04863	0.9718	12	0.003844	1	0.001488	0	0	8	0.006494	1	0.005747	2	0.002924
6	chr6_15344166_G_A	15344166	G	A	Intron variant	Strong_Enhancer	Transcriptional transition	None	JARID2	1533	0.001946	0.05914	0.9738	7	0.002242	1	0.001488	1	0.002778	5	0.004058	0	0	0	0
6	chr6_15500001_C_G	15500001	C	G	Intron variant	Transcriptional elongation	Transcriptional transition	None	JARID2	1533	0.002271	0.0698	0.9741	5	0.001602	1	0.001488	0	0	4	0.003247	0	0	0	0
6	chr6_15260512_G_A	15260512	G	A	Intron variant	Weak_Enhancer	Transcriptional transition	Distal Enhancer	JARID2	1533	0.001634	0.0508	0.9743	11	0.003523	1	0.001488	0	0	8	0.006494	1	0.005747	1	0.001462
6	chr6_15303976_C_T	15303976	C	T	Intron variant	Weak_Enhancer	Transcriptional transition	None	JARID2	1533	0.002062	0.0649	0.9747	7	0.002242	0	0	0	0	5	0.004058	1	0.005747	1	0.001462
6	chr6_15511800_C_T	15511800	C	T	Downstream gene variant	Transcriptional elongation	Transcriptional transition	None	JARID2	1533	-0.001266	0.04168	0.9758	14	0.004484	0	0	1	0.002778	12	0.00974	0	0	1	0.001462
6	chr6_15286296_G_T	15286296	G	T	Intron variant	Weak_Enhancer	Transcriptional transition	None	JARID2	1533	-0.001849	0.06934	0.9787	5	0.001602	1	0.001488	0	0	0	0	1	0.005747	3	0.004386
6	chr6_15263589_C_A	15263589	C	A	Intron variant	Strong_Enhancer	Transcriptional transition	None	JARID2	1533	-0.001649	0.06948	0.9811	5	0.001602	1	0.001488	1	0.002778	2	0.001623	0	0	1	0.001462
6	chr6_15415500_A_G	15415500	A	G	Intron variant	Weak transcribed	Weak transcribed	None	JARID2	1527	-0.0009396	0.04018	0.9813	15	0.004823	1	0.001488	1	0.002778	5	0.004065	1	0.005814	7	0.01036
6	chr6_15479372_G_A	15479372	G	A	Intron variant	Transcriptional elongation	Transcriptional transition	None	JARID2	1533	0.0006893	0.03005	0.9817	27	0.008648	4	0.005952	4	0.01111	9	0.007305	2	0.01149	8	0.0117
6	chr6_15262172_G_T	15262172	G	T	Intron variant	Weak_Enhancer	Transcriptional transition	None	JARID2	1533	0.001311	0.05968	0.9825	8	0.002562	0	0	8	0.02222	0	0	0	0	0	0
6	chr6_15314468_C_T	15314468	C	T	Intron variant	Weak_Enhancer	Transcriptional transition	None	JARID2	1533	-0.0006387	0.02916	0.9825	29	0.009289	9	0.01339	5	0.01389	7	0.005682	1	0.005747	7	0.01023
6	chr6_15489549_G_A	15489549	G	A	Intron variant	Transcriptional elongation	Transcriptional transition	None	JARID2	1533	-0.0007427	0.0434	0.9863	15	0.004805	0	0	3	0.008333	12	0.00974	0	0	0	0
6	chr6_15320220_C_T	15320220	C	T	Intron variant	Strong_Enhancer	Transcriptional transition	None	JARID2	1533	-0.0008475	0.05174	0.9869	9	0.002883	2	0.002976	1	0.002778	3	0.002435	1	0.005747	2	0.002924
6	chr6_15511204_C_T	15511204	C	T	Downstream gene variant	Transcriptional elongation	Transcriptional transition	None	JARID2	1533	-0.001135	0.06931	0.9869	5	0.001602	1	0.001488	1	0.002778	1	0.0008117	0	0	2	0.002924
6	chr6_15256142_C_T	15256142	C	T	Intron variant	Strong_Enhancer	Transcriptional transition	None	JARID2	1533	0.0005506	0.04918	0.9911	10	0.003203	4	0.005952	0	0	1	0.0008117	0	0	5	0.00731
6	chr6_15268634_A_G	15268634	A	G	Intron variant	Strong_Enhancer	Weak_Enhancer	None	JARID2	1533	0.0003824	0.06053	0.995	7	0.002242	0	0	0	0	7	0.005682	0	0	0	0
6	chr6_15283033_T_C	15283033	T	C	Intron variant	Weak transcribed	Transcriptional transition	None	JARID2	1533	-0.0004167	0.06948	0.9952	5	0.001602	1	0.001488	0	0	3	0.002435	0	0	1	0.001462
6	chr6_15446610_A_G	15446610	A	G	Intron variant	Transcriptional elongation	Transcriptional transition	None	JARID2	1533	0.0003011	0.05494	0.9956	8	0.002562	1	0.001488	2	0.005556	3	0.002435	0	0	2	0.002924
6	chr6_15283199_C_T	15283199	C	T	Intron variant	Weak transcribed	Transcriptional transition	None	JARID2	1533	-0.0002434	0.05181	0.9963	9	0.002883	2	0.002976	0	0	4	0.003247	0	0	3	0.004386
6	chr6_15271482_C_A	15271482	C	A	Intron variant	Weak transcribed	Transcriptional transition	None	JARID2	1533	8.518e-05	0.05875	0.9988	7	0.002242	1	0.001488	0	0	3	0.002435	1	0.005747	2	0.002924
6	chr6_15521294_C_T	15521294	C	T	3_prime_UTR_variant	Transcriptional elongation	Transcriptional elongation	None	JARID2	1533	0.1137	0.0708	0.1085	5	0.001602	0	0	0	0	5	0.004058	0	0	0	0
6	chr6_15520937_C_T	15520937	C	T	3_prime_UTR_variant	Transcriptional elongation	Transcriptional elongation	None	JARID2	1533	-0.08632	0.06976	0.2161	5	0.001602	2	0.002976	0	0	2	0.001623	0	0	1	0.001462
6	chr6_15468627_A_G	15468627	A	G	synonymous_variant	Transcriptional elongation	Transcriptional elongation	None	JARID2	1533	0.07702	0.07767	0.3216	5	0.001602	0	0	1	0.002778	4	0.003247	0	0	0	0
6	chr6_15521963_TTTTG_T	15521963	TTTTG	T	3_prime_UTR_variant	Transcriptional elongation	Transcriptional elongation	Proximal Enhancer	JARID2	1533	0.06816	0.06937	0.3259	5	0.001602	1	0.001488	1	0.002778	1	0.0008117	1	0.005747	1	0.001462
6	chr6_15509280_T_C	15509280	T	C	3_prime_UTR_variant	Transcriptional elongation	Transcriptional transition	None	JARID2	1533	-0.04498	0.05171	0.3846	9	0.002883	1	0.001488	1	0.002778	3	0.002435	0	0	4	0.005848
6	chr6_15452072_A_G	15452072	A	G	synonymous_variant	Strong_Enhancer	Transcriptional transition	None	JARID2	1533	0.05239	0.06442	0.4162	6	0.001922	2	0.002976	2	0.005556	1	0.0008117	0	0	1	0.001462
6	chr6_15520104_C_G	15520104	C	G	synonymous_variant	Transcriptional elongation	Transcriptional elongation	None	JARID2	1533	-0.0382	0.05177	0.4607	9	0.002883	1	0.001488	1	0.002778	1	0.0008117	0	0	6	0.008772
6	chr6_15509078_T_G	15509078	T	G	synonymous_variant	Transcriptional elongation	Transcriptional transition	None	JARID2	1533	-0.02536	0.04018	0.5281	15	0.004805	2	0.002976	2	0.005556	3	0.002435	2	0.01149	6	0.008772
6	chr6_15246440_A_C	15246440	A	C	5_prime_UTR_variant	Active_Promoter	Active_Promoter	None	JARID2	1533	-0.02755	0.0518	0.5949	9	0.002883	2	0.002976	2	0.005556	2	0.001623	0	0	3	0.004386
6	chr6_15521912_G_A	15521912	G	A	3_prime_UTR_variant	Transcriptional elongation	Transcriptional elongation	Proximal Enhancer	JARID2	1533	-0.03034	0.06359	0.6334	6	0.001922	0	0	0	0	6	0.00487	0	0	0	0
6	chr6_15517214_C_T	15517214	C	T	synonymous_variant	Transcriptional elongation	Transcriptional transition	None	JARID2	1533	0.02671	0.0634	0.6735	6	0.001922	0	0	1	0.002778	3	0.002435	1	0.005747	1	0.001462
6	chr6_15400933_A_T	15400933	A	T	5_prime_UTR_variant	Weak_Promoter	Transcriptional transition	Distal Enhancer	JARID2	1533	0.02007	0.04829	0.6778	12	0.003844	0	0	1	0.002778	11	0.008929	0	0	0	0
6	chr6_15509283_C_T	15509283	C	T	3_prime_UTR_variant	Transcriptional elongation	Transcriptional transition	None	JARID2	1533	-0.02274	0.05618	0.6857	9	0.002883	0	0	1	0.002778	7	0.005682	0	0	1	0.001462
6	chr6_15520746_C_T	15520746	C	T	3_prime_UTR_variant	Transcriptional elongation	Transcriptional elongation	None	JARID2	1533	0.01143	0.03902	0.7697	16	0.005125	1	0.001488	1	0.002778	12	0.00974	1	0.005747	1	0.001462
6	chr6_15521102_G_T	15521102	G	T	3_prime_UTR_variant	Transcriptional elongation	Transcriptional elongation	None	JARID2	1533	0.01194	0.04311	0.7819	13	0.004164	1	0.001488	0	0	6	0.00487	0	0	6	0.008772
6	chr6_15496666_C_T	15496666	C	T	synonymous_variant	Transcriptional elongation	Transcriptional transition	None	JARID2	1533	-0.009119	0.05611	0.8709	8	0.002562	1	0.001488	1	0.002778	4	0.003247	1	0.005747	1	0.001462
6	chr6_15400746_C_A	15400746	C	A	5_prime_UTR_variant	Weak_Enhancer	Transcriptional transition	None	JARID2	1533	-0.002568	0.03451	0.9407	22	0.007367	0	0	3	0.008333	18	0.01542	1	0.005747	0	0
6	chr6_15520688_C_T	15520688	C	T	3_prime_UTR_variant	Transcriptional elongation	Transcriptional elongation	None	JARID2	1533	-0.002445	0.03668	0.9469	15	0.005125	4	0.005952	1	0.002778	3	0.002435	0	0	7	0.0117
6	chr6_15521104_G_T	15521104	G	T	3_prime_UTR_variant	Transcriptional elongation	Transcriptional elongation	None	JARID2	1533	-0.003437	0.05866	0.9533	7	0.002242	1	0.001488	0	0	3	0.002435	1	0.005747	2	0.002924

## Sheet: Supplementary Table 7.
Supplementary Table 7. Rare variant meta-analysis in the JARID2 gene region
#CHROM	MarkerName	Allele1	Allele2	VARIANT_TYPE	Overlapping regulatory region			GENE	Effect	StdErr	P-value	Direction	HetISq	HetChiSq	HetDf	HetPVal	A4		ADNI		HABS-HD		NIA-ADC		WRAP		All cohorts
					Lymphoblastoid cell line	Embryonic stem cells	Adult human brain tissues										MAC	MAF	MAC	MAF	MAC	MAF	MAC	MAF	MAC	MAF	MAC	MAF
6	chr6_15492808_C_T	C	T	Intron variant	Transcriptional elongation	Transcriptional transition	None	JARID2	-1.50771	0.249904	1.65e-09	+----	48.2688	9.17131	5	8.3e-10	1	0.001488	1	0.002778	12	0.00974	1	0.005747	1	0.001462	16	0.005125
6	chr6_15376752_C_A	C	A	Intron variant	Transcriptional elongation	Transcriptional transition	None	JARID2	-2.39777	0.403746	2.95e-09	-?+??	17.5827	9.43126	2	2.75e-05	3	0.004464	0	0	2	0.001623	0	0	0	0	5	0.001602
6	chr6_15331726_A_G	A	G	Intron variant	Strong_Enhancer	Transcriptional transition	None	JARID2	-1.0633	0.182715	6.06e-09	--+?-	68.0114	9.5589	4	1.13e-14	10	0.01488	3	0.008333	8	0.006494	0	0	6	0.008772	27	0.008648
6	chr6_15455147_T_G	T	G	Intron variant	Transcriptional elongation	Transcriptional transition	None	JARID2	-1.63992	0.296926	3.41e-08	+?---	46.4674	9.35439	4	4.51e-10	1	0.001488	0	0	8	0.006494	1	0.005747	1	0.001462	11	0.003523
6	chr6_15465929_G_A	G	A	Intron variant	Transcriptional elongation	Transcriptional transition	None	JARID2	-1.63992	0.296926	3.41e-08	+?---	46.4674	9.35439	4	4.51e-10	1	0.001488	0	0	8	0.006494	1	0.005747	1	0.001462	11	0.003523
6	chr6_15255162_G_T	G	T	Intron variant	Strong_Enhancer	Transcriptional transition	None	JARID2	-1.86882	0.345866	6.69e-08	-?--+	67.6703	9.55667	4	1.34e-14	1	0.001488	0	0	2	0.001626	1	0.005747	4	0.005848	8	0.002564
6	chr6_15445339_C_T	C	T	Intron variant	Transcriptional elongation	Transcriptional transition	Distal Enhancer	JARID2	-1.23517	0.27296	6.12e-06	+?-+-	55.0276	9.45482	4	6.77e-12	1	0.001488	0	0	9	0.007305	2	0.01149	1	0.001462	13	0.004164
6	chr6_15459464_G_A	G	A	Intron variant	Transcriptional transition	Transcriptional transition	None	JARID2	-1.23517	0.27296	6.12e-06	+?-+-	55.0276	9.45482	4	6.77e-12	1	0.001488	0	0	9	0.007305	2	0.01149	1	0.001462	13	0.004164
6	chr6_15472111_G_A	G	A	Intron variant	Transcriptional elongation	Transcriptional transition	None	JARID2	-1.23517	0.27296	6.12e-06	+?-+-	55.0276	9.45482	4	6.77e-12	1	0.001488	0	0	9	0.007305	2	0.01149	1	0.001462	13	0.004164
6	chr6_15350225_A_G	A	G	Intron variant	Transcriptional elongation	Transcriptional transition	None	JARID2	-1.47834	0.32989	7.52e-06	-++?+	17.7772	8.31244	4	0.000489	4	0.005952	1	0.002778	2	0.001623	0	0	1	0.001462	8	0.002562
6	chr6_15302284_C_T	C	T	Intron variant	Strong_Enhancer	Transcriptional transition	None	JARID2	-1.39345	0.327131	2.07e-05	-++??	9.98847	7.99769	3	0.006777	5	0.00744	1	0.002778	2	0.001623	0	0	0	0	8	0.002562
6	chr6_15375134_T_C	T	C	Intron variant	Transcriptional elongation	Transcriptional transition	None	JARID2	-0.652951	0.157609	3.47e-05	--+?+	27.6182	8.91376	4	4.37e-06	12	0.01786	6	0.01667	13	0.01055	0	0	7	0.01023	38	0.01217
6	chr6_15396166_T_C	T	C	Upstream gene variant	Weak transcribed	Transcriptional transition	None	JARID2	-0.652951	0.157609	3.47e-05	--+?+	27.6182	8.91376	4	4.37e-06	12	0.01786	6	0.01667	13	0.01055	0	0	7	0.01023	38	0.01217
6	chr6_15416213_C_G	C	G	Intron variant	Weak transcribed	Weak transcribed	None	JARID2	-0.652951	0.157609	3.47e-05	--+?+	27.6182	8.91376	4	4.37e-06	12	0.01786	6	0.01667	13	0.01055	0	0	7	0.01023	38	0.01217
6	chr6_15506833_C_T	T	C	Intron variant	Transcriptional elongation	Transcriptional transition	None	JARID2	-1.1766	0.3269	0.0003196	?---?	45.4	3.662	2	0.1602	0	0	1	0.002778	7	0.005682	1	0.005747	0	0	9	0.002883
6	chr6_15427690_C_T	C	T	Intron variant	Weak_Promoter	Transcriptional transition	Distal Enhancer	JARID2	-1.11861	0.320756	0.000491	+?-+-	56.4836	9.46887	4	3.31e-12	2	0.002976	0	0	6	0.00487	1	0.005747	1	0.001462	10	0.003203
6	chr6_15456914_G_T	G	T	Intron variant	Weak_Enhancer	Transcriptional transition	None	JARID2	-0.620198	0.190017	0.001105	+?--+	8.19214	6.33795	4	0.042203	6	0.008929	0	0	15	0.01218	1	0.005747	4	0.005865	26	0.008333
6	chr6_15290651_C_T	C	T	Intron variant	Strong_Enhancer	Transcriptional transition	None	JARID2	-0.838262	0.261246	0.00134	++-?-	12.3001	7.56099	4	0.006423	3	0.004464	2	0.005556	7	0.005682	0	0	2	0.002924	14	0.004484
6	chr6_15297851_A_G	A	G	Intron variant	Strong_Enhancer	Transcriptional transition	None	JARID2	-1.4224	0.449723	0.00157	+?+?-	54.4143	9.63245	3	1.53e-12	1	0.001488	0	0	3	0.002435	0	0	1	0.001462	5	0.001602
6	chr6_15422903_C_T	C	T	Intron variant	Strong_Enhancer	Transcriptional transition	Distal Enhancer	JARID2	-0.873307	0.284791	0.002175	-?+?+	58.0983	9.65576	3	2.42e-13	2	0.002976	0	0	6	0.005682	0	0	1	0.001462	9	0.003203
6	chr6_15514635_G_A	G	A	Intron variant	Transcriptional elongation	Transcriptional transition	None	JARID2	-0.951667	0.333631	0.004351	+-+??	55.2194	9.63781	3	1.02e-12	4	0.005952	1	0.002778	3	0.002435	0	0	0	0	8	0.002562
6	chr6_15455209_C_A	C	A	Intron variant	Transcriptional elongation	Transcriptional transition	None	JARID2	-1.19901	0.444207	0.006967	?-+??	6.03824	8.34389	2	0.013999	0	0	3	0.008333	2	0.001623	0	0	0	0	5	0.001602
6	chr6_15392718_G_T	T	G	Intron variant	Weak_Enhancer	Transcriptional transition	None	JARID2	-1.0871	0.436	0.01265	??-+?	52.9	2.124	1	0.145	0	0	0	0	4	0.003247	1	0.005747	0	0	5	0.001602
6	chr6_15303976_C_T	T	C	Intron variant	Weak_Enhancer	Transcriptional transition	None	JARID2	-0.9085	0.3701	0.0141	??--+	10.5	2.233	2	0.3273	0	0	0	0	5	0.004058	1	0.005747	1	0.001462	7	0.002242
6	chr6_15458858_G_A	A	G	Intron variant	Strong_Enhancer	Transcriptional transition	None	JARID2	-1.084	0.4523	0.01655	?--??	0	0.931	1	0.3347	0	0	1	0.002778	4	0.003247	0	0	0	0	5	0.001602
6	chr6_15439339_T_G	T	G	Intron variant	Strong_Enhancer	Transcriptional transition	None	JARID2	1.084	0.4523	0.01655	?++??	0	0.931	1	0.3347	0	0	1	0.002778	4	0.003247	0	0	0	0	5	0.001602
6	chr6_15417131_T_A	A	T	Intron variant	Weak_Enhancer	Weak transcribed	None	JARID2	-1.084	0.4523	0.01655	?--??	0	0.931	1	0.3347	0	0	1	0.002778	4	0.003247	0	0	0	0	5	0.001604
6	chr6_15447301_G_T	T	G	Upstream gene variant	Weak transcribed	Transcriptional transition	None	JARID2	-1.084	0.4523	0.01655	?--??	0	0.931	1	0.3347	0	0	1	0.002778	4	0.003247	0	0	0	0	5	0.001602
6	chr6_15426411_C_T	T	C	Intron variant	Weak transcribed	Transcriptional transition	None	JARID2	-1.084	0.4523	0.01655	?--??	0	0.931	1	0.3347	0	0	1	0.002778	4	0.003247	0	0	0	0	5	0.001602
6	chr6_15438939_A_G	A	G	Intron variant	Strong_Enhancer	Transcriptional transition	None	JARID2	1.084	0.4523	0.01655	?++??	0	0.931	1	0.3347	0	0	1	0.002778	4	0.003247	0	0	0	0	5	0.001602
6	chr6_15365262_T_C	T	C	Intron variant	Strong_Enhancer	Transcriptional transition	None	JARID2	1.084	0.4523	0.01655	?++??	0	0.931	1	0.3347	0	0	1	0.002778	4	0.003247	0	0	0	0	5	0.001602
6	chr6_15446596_A_G	A	G	Intron variant	Transcriptional elongation	Transcriptional transition	None	JARID2	1.084	0.4523	0.01655	?++??	0	0.931	1	0.3347	0	0	1	0.002778	4	0.003247	0	0	0	0	5	0.001602
6	chr6_15378527_A_G	A	G	Intron variant	Transcriptional elongation	Transcriptional transition	None	JARID2	1.084	0.4523	0.01655	?++??	0	0.931	1	0.3347	0	0	1	0.002778	4	0.003247	0	0	0	0	5	0.001602
6	chr6_15468627_A_G	A	G	synonymous_variant	Transcriptional elongation	Transcriptional elongation	None	JARID2	1.084	0.4523	0.01655	?++??	0	0.931	1	0.3347	0	0	1	0.002778	4	0.003247	0	0	0	0	5	0.001602
6	chr6_15419528_A_T	A	T	Intron variant	Weak transcribed	Weak transcribed	None	JARID2	1.084	0.4523	0.01655	?++??	0	0.931	1	0.3347	0	0	1	0.002778	4	0.003247	0	0	0	0	5	0.001602
6	chr6_15413513_A_G	A	G	Intron variant	Transcriptional elongation	Transcriptional transition	None	JARID2	1.084	0.4523	0.01655	?++??	0	0.931	1	0.3347	0	0	1	0.002778	4	0.003247	0	0	0	0	5	0.001602
6	chr6_15363343_GCA_G	G	GCA	Intron variant	Strong_Enhancer	Transcriptional transition	None	JARID2	-1.084	0.4523	0.01655	?--??	0	0.931	1	0.3347	0	0	1	0.002778	4	0.003247	0	0	0	0	5	0.001602
6	chr6_15377465_C_T	T	C	Intron variant	Transcriptional elongation	Transcriptional transition	None	JARID2	-1.084	0.4523	0.01655	?--??	0	0.931	1	0.3347	0	0	1	0.002778	4	0.003247	0	0	0	0	5	0.001602
6	chr6_15472360_G_T	T	G	Intron variant	Transcriptional elongation	Transcriptional transition	None	JARID2	-1.084	0.4523	0.01655	?--??	0	0.931	1	0.3347	0	0	1	0.002778	4	0.003247	0	0	0	0	5	0.001602
6	chr6_15377566_A_G	A	G	Intron variant	Transcriptional elongation	Transcriptional transition	None	JARID2	1.084	0.4523	0.01655	?++??	0	0.931	1	0.3347	0	0	1	0.002778	4	0.003247	0	0	0	0	5	0.001602
6	chr6_15471345_T_C	T	C	Intron variant	Transcriptional elongation	Transcriptional transition	None	JARID2	1.084	0.4523	0.01655	?++??	0	0.931	1	0.3347	0	0	1	0.002778	4	0.003247	0	0	0	0	5	0.001602
6	chr6_15468458_C_T	T	C	Intron variant	Transcriptional elongation	Transcriptional elongation	None	JARID2	-1.084	0.4523	0.01655	?--??	0	0.931	1	0.3347	0	0	1	0.002778	4	0.003247	0	0	0	0	5	0.001602
6	chr6_15441821_T_C	T	C	Intron variant	Insulator	Transcriptional transition	None	JARID2	1.084	0.4523	0.01655	?++??	0	0.931	1	0.3347	0	0	1	0.002778	4	0.003247	0	0	0	0	5	0.001602
6	chr6_15384088_C_T	T	C	Intron variant	Weak transcribed	Transcriptional transition	None	JARID2	-1.084	0.4523	0.01655	?--??	0	0.931	1	0.3347	0	0	1	0.002778	4	0.003247	0	0	0	0	5	0.001602
6	chr6_15455317_T_C	T	C	Intron variant	Transcriptional elongation	Transcriptional transition	None	JARID2	1.084	0.4523	0.01655	?++??	0	0.931	1	0.3347	0	0	1	0.002778	4	0.003247	0	0	0	0	5	0.001602
6	chr6_15325875_T_A	A	T	Intron variant	Strong_Enhancer	Transcriptional transition	None	JARID2	-1.084	0.4523	0.01655	?--??	0	0.931	1	0.3347	0	0	1	0.002778	4	0.003247	0	0	0	0	5	0.001602
6	chr6_15409953_G_A	A	G	Intron variant	Strong_Enhancer	Transcriptional transition	None	JARID2	-1.084	0.4523	0.01655	?--??	0	0.931	1	0.3347	0	0	1	0.002778	4	0.003247	0	0	0	0	5	0.001602
6	chr6_15374589_C_T	T	C	Intron variant	Transcriptional elongation	Transcriptional transition	None	JARID2	-1.084	0.4523	0.01655	?--??	0	0.931	1	0.3347	0	0	1	0.002778	4	0.003247	0	0	0	0	5	0.001602
6	chr6_15426074_C_T	T	C	Intron variant	Weak transcribed	Transcriptional transition	None	JARID2	-1.084	0.4523	0.01655	?--??	0	0.931	1	0.3347	0	0	1	0.002778	4	0.003247	0	0	0	0	5	0.001602
6	chr6_15386816_C_CT	CT	C	Intron variant	Strong_Enhancer	Transcriptional transition	None	JARID2	-1.084	0.4523	0.01655	?--??	0	0.931	1	0.3347	0	0	1	0.002778	4	0.003247	0	0	0	0	5	0.001602
6	chr6_15419557_C_T	T	C	Intron variant	Weak transcribed	Weak transcribed	None	JARID2	-1.084	0.4523	0.01655	?--??	0	0.931	1	0.3347	0	0	1	0.002778	4	0.003247	0	0	0	0	5	0.001602
6	chr6_15376275_T_C	T	C	Intron variant	Transcriptional elongation	Transcriptional transition	None	JARID2	1.084	0.4523	0.01655	?++??	0	0.931	1	0.3347	0	0	1	0.002778	4	0.003247	0	0	0	0	5	0.001602
6	chr6_15384024_C_G	C	G	Intron variant	Weak transcribed	Transcriptional transition	None	JARID2	1.084	0.4523	0.01655	?++??	0	0.931	1	0.3347	0	0	1	0.002778	4	0.003247	0	0	0	0	5	0.001602
6	chr6_15383328_G_A	A	G	Intron variant	Weak_Enhancer	Transcriptional transition	None	JARID2	-1.084	0.4523	0.01655	?--??	0	0.931	1	0.3347	0	0	1	0.002778	4	0.003247	0	0	0	0	5	0.001602
6	chr6_15455274_A_C	A	C	Intron variant	Transcriptional elongation	Transcriptional transition	None	JARID2	1.084	0.4523	0.01655	?++??	0	0.931	1	0.3347	0	0	1	0.002778	4	0.003247	0	0	0	0	5	0.001602
6	chr6_15415329_C_G	C	G	Intron variant	Weak transcribed	Weak transcribed	None	JARID2	1.084	0.4523	0.01655	?++??	0	0.931	1	0.3347	0	0	1	0.002778	4	0.003247	0	0	0	0	5	0.001602
6	chr6_15374940_T_C	T	C	Intron variant	Transcriptional elongation	Transcriptional transition	None	JARID2	1.084	0.4523	0.01655	?++??	0	0.931	1	0.3347	0	0	1	0.002778	4	0.003247	0	0	0	0	5	0.001602
6	chr6_15413283_G_A	A	G	Intron variant	Transcriptional elongation	Transcriptional transition	None	JARID2	-1.084	0.4523	0.01655	?--??	0	0.931	1	0.3347	0	0	1	0.002778	4	0.003247	0	0	0	0	5	0.001602
6	chr6_15367519_T_G	T	G	Intron variant	Weak_Enhancer	Transcriptional transition	None	JARID2	1.084	0.4523	0.01655	?++??	0	0.931	1	0.3347	0	0	1	0.002778	4	0.003247	0	0	0	0	5	0.001602
6	chr6_15392787_T_C	T	C	Intron variant	Weak_Enhancer	Transcriptional transition	None	JARID2	1.084	0.4523	0.01655	?++??	0	0.931	1	0.3347	0	0	1	0.002778	4	0.003247	0	0	0	0	5	0.001602
6	chr6_15428057_G_A	A	G	Intron variant	Weak_Enhancer	Transcriptional transition	Distal Enhancer	JARID2	-1.084	0.4523	0.01655	?--??	0	0.931	1	0.3347	0	0	1	0.002778	4	0.003247	0	0	0	0	5	0.001602
6	chr6_15477229_T_C	T	C	Intron variant	Transcriptional elongation	Transcriptional transition	None	JARID2	1.084	0.4523	0.01655	?++??	0	0.931	1	0.3347	0	0	1	0.002778	4	0.003247	0	0	0	0	5	0.001602
6	chr6_15467462_C_T	T	C	Intron variant	Transcriptional elongation	Transcriptional transition	None	JARID2	-1.084	0.4523	0.01655	?--??	0	0.931	1	0.3347	0	0	1	0.002778	4	0.003247	0	0	0	0	5	0.001602
6	chr6_15379067_C_T	T	C	Intron variant	Transcriptional elongation	Transcriptional transition	None	JARID2	-1.084	0.4523	0.01655	?--??	0	0.931	1	0.3347	0	0	1	0.002778	4	0.003247	0	0	0	0	5	0.001602
6	chr6_15366936_G_A	A	G	Intron variant	Strong_Enhancer	Transcriptional transition	None	JARID2	-1.084	0.4523	0.01655	?--??	0	0.931	1	0.3347	0	0	1	0.002778	4	0.003247	0	0	0	0	5	0.001602
6	chr6_15396038_C_T	T	C	Upstream gene variant	Weak transcribed	Transcriptional transition	None	JARID2	-1.084	0.4523	0.01655	?--??	0	0.931	1	0.3347	0	0	1	0.002778	4	0.003247	0	0	0	0	5	0.001602
6	chr6_15461206_G_T	T	G	Intron variant	Transcriptional elongation	Transcriptional transition	None	JARID2	-1.084	0.4523	0.01655	?--??	0	0.931	1	0.3347	0	0	1	0.002778	4	0.003247	0	0	0	0	5	0.001602
6	chr6_15392461_G_T	T	G	Intron variant	Weak_Enhancer	Transcriptional transition	None	JARID2	-1.084	0.4523	0.01655	?--??	0	0.931	1	0.3347	0	0	1	0.002778	4	0.003247	0	0	0	0	5	0.001602
6	chr6_15432045_G_C	C	G	Intron variant	Strong_Enhancer	Transcriptional transition	Distal Enhancer	JARID2	-1.084	0.4523	0.01655	?--??	0	0.931	1	0.3347	0	0	1	0.002778	4	0.003247	0	0	0	0	5	0.001602
6	chr6_15422799_G_C	C	G	Intron variant	Strong_Enhancer	Transcriptional transition	Distal Enhancer	JARID2	-1.084	0.4523	0.01655	?--??	0	0.931	1	0.3347	0	0	1	0.002778	4	0.003247	0	0	0	0	5	0.001602
6	chr6_15443418_A_G	A	G	Intron variant	Weak transcribed	Transcriptional transition	Distal Enhancer	JARID2	1.084	0.4523	0.01655	?++??	0	0.931	1	0.3347	0	0	1	0.002778	4	0.003247	0	0	0	0	5	0.001602
6	chr6_15449044_A_G	A	G	Upstream gene variant	Weak transcribed	Transcriptional transition	None	JARID2	1.084	0.4523	0.01655	?++??	0	0.931	1	0.3347	0	0	1	0.002778	4	0.003247	0	0	0	0	5	0.001602
6	chr6_15425576_G_C	C	G	Intron variant	Weak transcribed	Transcriptional transition	None	JARID2	-1.084	0.4523	0.01655	?--??	0	0.931	1	0.3347	0	0	1	0.002778	4	0.003247	0	0	0	0	5	0.001602
6	chr6_15397500_T_C	T	C	Upstream gene variant	Weak_Enhancer	Transcriptional transition	None	JARID2	1.084	0.4523	0.01655	?++??	0	0.931	1	0.3347	0	0	1	0.002778	4	0.003247	0	0	0	0	5	0.001602
6	chr6_15392881_C_T	T	C	Intron variant	Weak_Enhancer	Transcriptional transition	None	JARID2	-1.084	0.4523	0.01655	?--??	0	0.931	1	0.3347	0	0	1	0.002778	4	0.003247	0	0	0	0	5	0.001602
6	chr6_15445718_A_AAT	A	AAT	Intron variant	Transcriptional elongation	Transcriptional transition	None	JARID2	1.084	0.4523	0.01655	?++??	0	0.931	1	0.3347	0	0	1	0.002778	4	0.003247	0	0	0	0	5	0.001602
6	chr6_15412339_C_T	T	C	Intron variant	Transcriptional transition	Transcriptional transition	None	JARID2	-1.084	0.4523	0.01655	?--??	0	0.931	1	0.3347	0	0	1	0.002778	4	0.003247	0	0	0	0	5	0.001602
6	chr6_15379524_T_C	T	C	Intron variant	Transcriptional elongation	Transcriptional transition	None	JARID2	1.084	0.4523	0.01655	?++??	0	0.931	1	0.3347	0	0	1	0.002778	4	0.003247	0	0	0	0	5	0.001602
6	chr6_15421835_T_C	T	C	Intron variant	Strong_Enhancer	Transcriptional transition	None	JARID2	1.084	0.4523	0.01655	?++??	0	0.931	1	0.3347	0	0	1	0.002778	4	0.003247	0	0	0	0	5	0.001602
6	chr6_15466998_G_C	C	G	Intron variant	Transcriptional elongation	Transcriptional transition	None	JARID2	-1.084	0.4523	0.01655	?--??	0	0.931	1	0.3347	0	0	1	0.002778	4	0.003247	0	0	0	0	5	0.001602
6	chr6_15408823_C_T	T	C	Intron variant	Strong_Enhancer	Transcriptional transition	None	JARID2	-1.084	0.4523	0.01655	?--??	0	0.931	1	0.3347	0	0	1	0.002778	4	0.003247	0	0	0	0	5	0.001602
6	chr6_15410951_T_TAAC	T	TAAC	Intron variant	Strong_Enhancer	Transcriptional transition	None	JARID2	1.084	0.4523	0.01655	?++??	0	0.931	1	0.3347	0	0	1	0.002778	4	0.003247	0	0	0	0	5	0.001602
6	chr6_15424633_G_A	A	G	Intron variant	Transcriptional elongation	Transcriptional transition	None	JARID2	-1.084	0.4523	0.01655	?--??	0	0.931	1	0.3347	0	0	1	0.002778	4	0.003247	0	0	0	0	5	0.001602
6	chr6_15417727_T_G	T	G	Intron variant	Transcriptional elongation	Weak transcribed	None	JARID2	1.084	0.4523	0.01655	?++??	0	0.931	1	0.3347	0	0	1	0.002778	4	0.003247	0	0	0	0	5	0.001602
6	chr6_15434861_G_A	A	G	Intron variant	Strong_Enhancer	Transcriptional transition	None	JARID2	-1.084	0.4523	0.01655	?--??	0	0.931	1	0.3347	0	0	1	0.002778	4	0.003247	0	0	0	0	5	0.001602
6	chr6_15456824_T_G	T	G	Intron variant	Weak_Enhancer	Transcriptional transition	None	JARID2	1.084	0.4523	0.01655	?++??	0	0.931	1	0.3347	0	0	1	0.002778	4	0.003247	0	0	0	0	5	0.001602
6	chr6_15375218_T_C	T	C	Intron variant	Transcriptional elongation	Transcriptional transition	None	JARID2	1.084	0.4523	0.01655	?++??	0	0.931	1	0.3347	0	0	1	0.002778	4	0.003247	0	0	0	0	5	0.001602
6	chr6_15417524_A_G	A	G	Intron variant	Weak transcribed	Weak transcribed	None	JARID2	1.084	0.4523	0.01655	?++??	0	0.931	1	0.3347	0	0	1	0.002778	4	0.003247	0	0	0	0	5	0.001602
6	chr6_15421271_G_A	A	G	Intron variant	Strong_Enhancer	Transcriptional transition	None	JARID2	-1.084	0.4523	0.01655	?--??	0	0.931	1	0.3347	0	0	1	0.002778	4	0.003247	0	0	0	0	5	0.001602
6	chr6_15451946_G_A	A	G	Upstream gene variant	Weak_Enhancer	Transcriptional transition	None	JARID2	-1.084	0.4523	0.01655	?--??	0	0.931	1	0.3347	0	0	1	0.002778	4	0.003247	0	0	0	0	5	0.001602
6	chr6_15458392_C_T	T	C	Intron variant	Strong_Enhancer	Transcriptional transition	Distal Enhancer	JARID2	-1.084	0.4523	0.01655	?--??	0	0.931	1	0.3347	0	0	1	0.002778	4	0.003247	0	0	0	0	5	0.001602
6	chr6_15425442_A_G	A	G	Intron variant	Weak transcribed	Transcriptional transition	None	JARID2	1.084	0.4523	0.01655	?++??	0	0.931	1	0.3347	0	0	1	0.002778	4	0.003247	0	0	0	0	5	0.001602
6	chr6_15424533_T_C	T	C	Intron variant	Transcriptional elongation	Transcriptional transition	None	JARID2	1.084	0.4523	0.01655	?++??	0	0.931	1	0.3347	0	0	1	0.002778	4	0.003247	0	0	0	0	5	0.001602
6	chr6_15444028_A_G	A	G	Intron variant	Transcriptional elongation	Transcriptional transition	None	JARID2	1.084	0.4523	0.01655	?++??	0	0.931	1	0.3347	0	0	1	0.002778	4	0.003247	0	0	0	0	5	0.001602
6	chr6_15452442_A_G	A	G	Intron variant	Strong_Enhancer	Transcriptional transition	None	JARID2	1.084	0.4523	0.01655	?++??	0	0.931	1	0.3347	0	0	1	0.002778	4	0.003247	0	0	0	0	5	0.001602
6	chr6_15457231_G_T	T	G	Intron variant	Weak_Enhancer	Transcriptional transition	None	JARID2	-1.084	0.4523	0.01655	?--??	0	0.931	1	0.3347	0	0	1	0.002778	4	0.003247	0	0	0	0	5	0.001602
6	chr6_15435361_G_A	A	G	Intron variant	Strong_Enhancer	Transcriptional transition	None	JARID2	-1.084	0.4523	0.01655	?--??	0	0.931	1	0.3347	0	0	1	0.002778	4	0.003247	0	0	0	0	5	0.001602
6	chr6_15426714_C_T	T	C	Intron variant	Transcriptional transition	Transcriptional transition	None	JARID2	-1.084	0.4523	0.01655	?--??	0	0.931	1	0.3347	0	0	1	0.002778	4	0.003247	0	0	0	0	5	0.001602
6	chr6_15458617_A_G	A	G	Intron variant	Strong_Enhancer	Transcriptional transition	Distal Enhancer	JARID2	1.084	0.4523	0.01655	?++??	0	0.931	1	0.3347	0	0	1	0.002778	4	0.003247	0	0	0	0	5	0.001602
6	chr6_15476360_G_T	T	G	Intron variant	Transcriptional elongation	Transcriptional transition	None	JARID2	-1.084	0.4523	0.01655	?--??	0	0.931	1	0.3347	0	0	1	0.002778	4	0.003247	0	0	0	0	5	0.001602
6	chr6_15423096_T_C	T	C	Intron variant	Strong_Enhancer	Transcriptional transition	None	JARID2	1.084	0.4523	0.01655	?++??	0	0.931	1	0.3347	0	0	1	0.002778	4	0.003247	0	0	0	0	5	0.001602
6	chr6_15418345_G_A	A	G	Intron variant	Transcriptional elongation	Weak transcribed	None	JARID2	-1.084	0.4523	0.01655	?--??	0	0.931	1	0.3347	0	0	1	0.002778	4	0.003247	0	0	0	0	5	0.001602
6	chr6_15378683_A_C	A	C	Intron variant	Transcriptional elongation	Transcriptional transition	None	JARID2	1.084	0.4523	0.01655	?++??	0	0.931	1	0.3347	0	0	1	0.002778	4	0.003247	0	0	0	0	5	0.001602
6	chr6_15434102_C_T	T	C	Intron variant	Strong_Enhancer	Transcriptional transition	None	JARID2	-1.084	0.4523	0.01655	?--??	0	0.931	1	0.3347	0	0	1	0.002778	4	0.003247	0	0	0	0	5	0.001602
6	chr6_15452469_G_C	C	G	Intron variant	Strong_Enhancer	Transcriptional transition	None	JARID2	-1.084	0.4523	0.01655	?--??	0	0.931	1	0.3347	0	0	1	0.002778	4	0.003247	0	0	0	0	5	0.001602
6	chr6_15458089_G_A	A	G	Intron variant	Strong_Enhancer	Transcriptional transition	None	JARID2	-1.084	0.4523	0.01655	?--??	0	0.931	1	0.3347	0	0	1	0.002778	4	0.003247	0	0	0	0	5	0.001602
6	chr6_15376884_T_C	T	C	Intron variant	Transcriptional elongation	Transcriptional transition	None	JARID2	1.084	0.4523	0.01655	?++??	0	0.931	1	0.3347	0	0	1	0.002778	4	0.003247	0	0	0	0	5	0.001602
6	chr6_15368561_G_A	A	G	Intron variant	Weak_Enhancer	Transcriptional transition	Distal Enhancer	JARID2	-1.084	0.4523	0.01655	?--??	0	0.931	1	0.3347	0	0	1	0.002778	4	0.003247	0	0	0	0	5	0.001602
6	chr6_15452630_A_G	A	G	Intron variant	Strong_Enhancer	Transcriptional transition	None	JARID2	1.084	0.4523	0.01655	?++??	0	0.931	1	0.3347	0	0	1	0.002778	4	0.003247	0	0	0	0	5	0.001602
6	chr6_15457373_C_T	T	C	Intron variant	Weak_Enhancer	Transcriptional transition	None	JARID2	-1.084	0.4523	0.01655	?--??	0	0.931	1	0.3347	0	0	1	0.002778	4	0.003247	0	0	0	0	5	0.001602
6	chr6_15381952_T_C	T	C	Intron variant	Weak_Enhancer	Transcriptional transition	None	JARID2	1.084	0.4523	0.01655	?++??	0	0.931	1	0.3347	0	0	1	0.002778	4	0.003247	0	0	0	0	5	0.001602
6	chr6_15364656_T_C	T	C	Intron variant	Strong_Enhancer	Transcriptional transition	None	JARID2	1.084	0.4523	0.01655	?++??	0	0.931	1	0.3347	0	0	1	0.002778	4	0.003247	0	0	0	0	5	0.001602
6	chr6_15394380_G_A	A	G	Intron variant	Weak transcribed	Transcriptional transition	None	JARID2	-1.084	0.4523	0.01655	?--??	0	0.931	1	0.3347	0	0	1	0.002778	4	0.003247	0	0	0	0	5	0.001602
6	chr6_15339599_G_A	A	G	Intron variant	Weak_Enhancer	Transcriptional transition	None	JARID2	-1.084	0.4523	0.01655	?--??	0	0.931	1	0.3347	0	0	1	0.002778	4	0.003247	0	0	0	0	5	0.001602
6	chr6_15434968_T_G	T	G	Intron variant	Strong_Enhancer	Transcriptional transition	None	JARID2	1.084	0.4523	0.01655	?++??	0	0.931	1	0.3347	0	0	1	0.002778	4	0.003247	0	0	0	0	5	0.001602
6	chr6_15476150_A_G	A	G	Intron variant	Transcriptional elongation	Transcriptional transition	None	JARID2	1.084	0.4523	0.01655	?++??	0	0.931	1	0.3347	0	0	1	0.002778	4	0.003247	0	0	0	0	5	0.001602
6	chr6_15469494_G_A	A	G	Intron variant	Transcriptional elongation	Transcriptional elongation	None	JARID2	-1.084	0.4523	0.01655	?--??	0	0.931	1	0.3347	0	0	1	0.002778	4	0.003247	0	0	0	0	5	0.001602
6	chr6_15371445_G_A	A	G	Upstream gene variant	Transcriptional transition	Transcriptional transition	None	JARID2	-1.084	0.4523	0.01655	?--??	0	0.931	1	0.3347	0	0	1	0.002778	4	0.003247	0	0	0	0	5	0.001602
6	chr6_15379007_C_T	T	C	Intron variant	Transcriptional elongation	Transcriptional transition	None	JARID2	-1.084	0.4523	0.01655	?--??	0	0.931	1	0.3347	0	0	1	0.002778	4	0.003247	0	0	0	0	5	0.001602
6	chr6_15378389_T_C	T	C	Intron variant	Transcriptional elongation	Transcriptional transition	None	JARID2	1.084	0.4523	0.01655	?++??	0	0.931	1	0.3347	0	0	1	0.002778	4	0.003247	0	0	0	0	5	0.001602
6	chr6_15249464_C_G	C	G	Upstream gene variant	Active_Promoter	Weak_Promoter	Proximal Enhancer	JARID2-AS1	-0.886673	0.370985	0.016868	+-+?-	15.6803	8.08678	4	0.001319	1	0.001488	2	0.005556	3	0.002435	0	0	1	0.001462	7	0.002242
6	chr6_15275417_C_A	C	A	Intron variant	Weak_Enhancer	Transcriptional transition	None	JARID2	-0.886673	0.370985	0.016868	+-+?-	15.6803	8.08678	4	0.001319	1	0.001488	2	0.005556	3	0.002435	0	0	1	0.001462	7	0.002242
6	chr6_15277342_T_G	T	G	Intron variant	Weak_Enhancer	Transcriptional transition	None	JARID2	-0.886673	0.370985	0.016868	+-+?-	15.6803	8.08678	4	0.001319	1	0.001488	2	0.005556	3	0.002435	0	0	1	0.001462	7	0.002242
6	chr6_15282811_G_C	G	C	Intron variant	Weak_Enhancer	Transcriptional transition	None	JARID2	-0.368833	0.15521	0.017507	-+-++	13.3311	6.9995	5	0.009766	8	0.0119	5	0.01389	13	0.01055	4	0.02299	8	0.0117	38	0.01217
6	chr6_15499225_G_T	G	T	Intron variant	Transcriptional elongation	Transcriptional transition	Distal Enhancer	JARID2	-0.785698	0.333044	0.018339	?++?-	13.7768	8.54829	3	0.00102	0	0	1	0.002778	5	0.004058	0	0	3	0.004386	9	0.002883
6	chr6_15416451_C_T	T	C	Intron variant	Weak transcribed	Weak transcribed	None	JARID2	-0.4598	0.1991	0.02094	++---	15.8	4.749	4	0.3141	2	0.002976	5	0.01389	10	0.008117	1	0.005747	7	0.01023	25	0.008008
6	chr6_15244854_C_A	A	C	Upstream gene variant	Active_Promoter	Active_Promoter	Proximal Enhancer	JARID2	-0.4515	0.1967	0.02174	++-?-	35.1	4.626	3	0.2014	6	0.008929	3	0.008333	7	0.005682	0	0	9	0.01316	25	0.008008
6	chr6_15329200_A_T	A	T	Intron variant	Strong_Enhancer	Transcriptional transition	None	JARID2	0.8384	0.3654	0.02176	?+???	0	0	0	1	0	0	8	0.02222	0	0	0	0	0	0	8	0.002562
6	chr6_15520178_G_C	C	G	Missense_variant	Transcriptional elongation	Transcriptional elongation	None	JARID2	-0.7844	0.342	0.02179	?+-+-	47	5.656	3	0.1296	0	0	1	0.002778	4	0.003247	1	0.005747	2	0.002924	8	0.002562
6	chr6_15357286_A_G	A	G	Intron variant	Strong_Enhancer	Transcriptional transition	None	JARID2	-0.853315	0.373847	0.02248	+-+??	8.06226	7.51931	3	0.017754	1	0.001488	3	0.008333	3	0.002435	0	0	0	0	7	0.002242
6	chr6_15516345_T_A	A	T	Intron variant	Transcriptional elongation	Transcriptional transition	Distal Enhancer	JARID2	-1.0326	0.455	0.02323	??-?+	34.9	1.536	1	0.2153	0	0	0	0	4	0.003247	0	0	1	0.001462	5	0.001602
6	chr6_15432562_A_G	A	G	Intron variant	Strong_Enhancer	Transcriptional transition	None	JARID2	0.9889	0.4415	0.02511	-?+??	71.6	3.516	1	0.06077	1	0.001488	0	0	4	0.003247	0	0	0	0	5	0.001602
6	chr6_15499095_T_G	T	G	Intron variant	Transcriptional elongation	Transcriptional transition	Distal Enhancer	JARID2	0.9889	0.4415	0.02511	-?+??	71.6	3.516	1	0.06077	1	0.001488	0	0	4	0.003247	0	0	0	0	5	0.001602
6	chr6_15283278_G_A	G	A	Intron variant	Weak transcribed	Transcriptional transition	None	JARID2	-0.817883	0.366042	0.025479	+?+?-	17.3289	8.84586	3	0.000173	3	0.004464	0	0	2	0.001623	0	0	2	0.002924	7	0.002242
6	chr6_15269918_C_T	C	T	Intron variant	Strong_Enhancer	Transcriptional transition	None	JARID2	-0.776669	0.348235	0.025749	--+??	11.9546	8.32701	3	0.002536	1	0.001488	3	0.008333	4	0.003247	0	0	0	0	8	0.002562
6	chr6_15286818_T_C	T	C	Intron variant	Weak_Enhancer	Transcriptional transition	None	JARID2	-0.799279	0.371452	0.031437	+?-?+	6.90882	7.10515	3	0.031606	1	0.001488	0	0	3	0.002435	0	0	3	0.004386	7	0.002242
6	chr6_15494400_G_T	G	T	Intron variant	Transcriptional elongation	Transcriptional transition	None	JARID2	-0.70094	0.327345	0.032272	+?+?-	7.47974	7.32611	3	0.023757	1	0.001488	0	0	4	0.003247	0	0	4	0.005848	9	0.002883
6	chr6_15281409_A_G	A	G	Intron variant	Strong_Enhancer	Transcriptional transition	None	JARID2	0.8877	0.4169	0.03324	?-+??	54.5	2.196	1	0.1384	0	0	2	0.005556	4	0.003247	0	0	0	0	6	0.001922
6	chr6_15270189_A_G	A	G	Intron variant	Transcriptional transition	Transcriptional transition	None	JARID2	0.8877	0.4169	0.03324	?-+??	54.5	2.196	1	0.1384	0	0	2	0.005556	4	0.003247	0	0	0	0	6	0.001922
6	chr6_15258662_A_G	A	G	Intron variant	Weak_Enhancer	Transcriptional transition	None	JARID2	0.8877	0.4169	0.03324	?-+??	54.5	2.196	1	0.1384	0	0	2	0.005556	4	0.003247	0	0	0	0	6	0.001922
6	chr6_15264486_T_C	T	C	Intron variant	Strong_Enhancer	Weak_Promoter	Distal Enhancer	JARID2	0.8877	0.4169	0.03324	?-+??	54.5	2.196	1	0.1384	0	0	2	0.005556	4	0.003247	0	0	0	0	6	0.001922
6	chr6_15510000_A_G	A	G	Downstream gene variant	Transcriptional elongation	Transcriptional transition	None	JARID2	0.8655	0.4205	0.03957	?-+?-	18.5	2.454	2	0.2931	0	0	1	0.002778	4	0.003247	0	0	1	0.001462	6	0.001922
6	chr6_15281174_T_A	A	T	Intron variant	Strong_Enhancer	Transcriptional transition	None	JARID2	-0.4156	0.2021	0.03973	+?--?	0	1.635	2	0.4416	1	0.001488	0	0	16	0.01461	2	0.01149	0	0	19	0.006726
6	chr6_15274724_A_T	A	T	Intron variant	Weak transcribed	Transcriptional transition	None	JARID2	0.4156	0.2021	0.03973	-?++?	0	1.635	2	0.4416	1	0.001488	0	0	16	0.01461	2	0.01149	0	0	19	0.006726
6	chr6_15507857_G_A	A	G	Intron variant	Transcriptional elongation	Transcriptional transition	None	JARID2	-0.6047	0.2951	0.04043	?+---	39.2	4.935	3	0.1766	0	0	4	0.01111	4	0.003247	1	0.005747	2	0.002924	11	0.003523
6	chr6_15262172_G_T	T	G	Intron variant	Weak_Enhancer	Transcriptional transition	None	JARID2	-0.7449	0.3636	0.04049	?-???	0	0	0	1	0	0	8	0.02222	0	0	0	0	0	0	8	0.002562
6	chr6_15419775_A_G	A	G	Intron variant	Weak transcribed	Weak transcribed	None	JARID2	0.9306	0.4573	0.04184	??+?-	37.1	1.591	1	0.2072	0	0	0	0	4	0.003247	0	0	1	0.001462	5	0.001602
6	chr6_15335752_G_A	A	G	Intron variant	Strong_Enhancer	Transcriptional transition	None	JARID2	-0.6329	0.311	0.04186	++-?-	55.8	6.788	3	0.07898	2	0.002976	2	0.005556	4	0.003247	0	0	2	0.002924	10	0.003203
6	chr6_15366774_T_TTCC	T	TTCC	Intron variant	Strong_Enhancer	Transcriptional transition	None	JARID2	0.8215	0.4151	0.0478	?++??	0	0.457	1	0.4991	0	0	1	0.002778	5	0.004058	0	0	0	0	6	0.001922
CHROM, Chromosome; REF, Reference allele; ALT, Alternate allele, SE, Standard error; Het ChiSq, Chi-square value for heterogeneity test; Het PVal, P-value for heterogeneity in effect sizes in meta-analysis; MAC, Minor Allele Count; MAF, Minor Allele Frequency

## Sheet: Supplementary Table 8.
Supplementary Table 8. Functional rare variant meta-analysis in the JARID2 gene region
#CHROM	MarkerName	Allele1	Allele2	VARIANT_TYPE	GENE	Effect	StdErr	P-value	Direction	HetISq	HetChiSq	HetDf	HetPVal	A4		ADNI		HABS-HD		NIA-ADC		WRAP		All cohorts
														MAC	MAF	MAC	MAF	MAC	MAF	MAC	MAF	MAC	MAF	MAC	MAF
2	chr2_38075780_C_T	T	C	splice_region_variant	CYP1B1	0.8673	0.3282	0.008235	+++?+	35.9	4.678	3	0.197	4	0.005952	1	0.002778	3	0.002435	0	0	1	0.001462	9	0.002883
6	chr6_15468627_A_G	A	G	synonymous_variant	JARID2	1.084	0.4523	0.01655	?++??	0	0.931	1	0.3347	0	0	1	0.002778	4	0.003247	0	0	0	0	5	0.001602
6	chr6_15520178_G_C	C	G	missense_variant	JARID2	-0.7844	0.342	0.02179	?+-+-	47	5.656	3	0.1296	0	0	1	0.002778	4	0.003247	1	0.005747	2	0.002924	8	0.002562
2	chr2_189057315_C_A	C	A	splice_region_variant&intron_variant	COL5A2	-0.373286	0.1734	0.03136	-?+-+	15.7647	8.09702	4	0.001267	7	0.01042	0	0	13	0.01055	3	0.01724	7	0.01023	30	0.009609
CHROM, Chromosome; REF, Reference allele; ALT, Alternate allele, SE, Standard error; Het ChiSq, Chi-square value for heterogeneity test; Het PVal, P-value for heterogeneity in effect sizes in meta-analysis; MAC, Minor Allele Count; MAF, Minor Allele Frequency

## Sheet: Supplementary Table 9.
Supplementary Table 9. Tau associated variants observed in amyloid GWAS conducted by Raghavan et al., (2020)
SNP	Nearest gene	CHR	BP	Variant type	Effect	ADNI cohort				A4 cohort				Tau-SUVR meta-analysis								Raghavan et al., β-amyloid GWAS
						Beta	SE	P-value	MAF	Beta	SE	P-value	MAF	Beta	SE	P-value	Dir	HetISq	HetChiSq	HetDf	HetPVal	Freq	FreqSE	MinFreq	MaxFreq	Beta	SE	P-value	Dir	HetISq	HetChiSq	HetDf	HetPVal
rs34095326	CTB-129P6.4	19	45395844	upstream gene variant	A	0.2822	0.101	0.005468	0.129	0.2953	0.09772	0.002724	0.217	0.289	0.0703	3.93e-05	++	0	0.009	1	0.9258	0.1438	0.0184	0.0281	0.1728	1.349	0.0825	4.84e-60	+++++++++	0.6	8.049	8	0.4287
rs443701	RP11-156K13.1	8	17695793	intron variant	T	0.3016	0.08793	0.000672	0.1898	0.21	0.1094	0.05592	0.1608	0.2657	0.0686	0.0001067	++	0	0.425	1	0.5143	0.1768	0.0115	0.1579	0.2524	0.2162	0.0754	0.004126	++-+++-+-	0	3.784	8	0.8761
rs379407	RP11-156K13.1	8	17698128	intron variant	T	0.3007	0.08894	0.0008017	0.1873	0.21	0.1094	0.05592	0.1608	0.2647	0.069	0.0001265	++	0	0.413	1	0.5204	0.1758	0.009	0.1579	0.2429	0.2129	0.0756	0.00483	++-+++-++	0	3.537	8	0.8963
rs450904	RP11-156K13.1	8	17693500	intron variant	C	0.3007	0.08894	0.0008017	0.1886	0.21	0.1094	0.05592	0.1608	0.2647	0.069	0.0001265	++	0	0.413	1	0.5204	0.1753	0.01	0.1579	0.2524	0.2147	0.0758	0.004612	++-+++-+-	0	3.105	8	0.9276
rs612764	RP11-156K13.1	8	17693204	intron variant	T	0.3007	0.08894	0.0008017	0.1886	0.21	0.1094	0.05592	0.1608	0.2647	0.069	0.0001265	++	0	0.413	1	0.5204	0.176	0.0098	0.1579	0.2524	0.2171	0.0756	0.00411	++-+++-+-	0	3.43	8	0.9046
rs387617	RP11-156K13.1	8	17700159	intron variant	G	0.3007	0.08894	0.0008017	0.1873	0.21	0.1094	0.05592	0.1608	0.2647	0.0691	0.0001267	++	0	0.413	1	0.5204	0.8247	0.0084	0.7571	0.8421	-0.219	0.0758	0.00386	--+---+--	0	3.837	8	0.8715
rs412206	RP11-156K13.1	8	17692975	intron variant	C	0.3007	0.08894	0.0008017	0.1898	0.21	0.1094	0.05592	0.1608	0.2647	0.0691	0.0001267	++	0	0.413	1	0.5204	0.8242	0.0099	0.7476	0.8421	-0.2133	0.0757	0.00486	--+---+-+	0	3.474	8	0.9012
rs431848	RP11-156K13.1	8	17693074	intron variant	G	0.3007	0.08894	0.0008017	0.1886	0.21	0.1094	0.05592	0.1608	0.2647	0.0691	0.0001267	++	0	0.413	1	0.5204	0.8242	0.0098	0.7476	0.8421	-0.2164	0.0757	0.004234	--+---+-+	0	3.438	8	0.904
rs850843	RP11-156K13.1	8	17704276	intron variant	G	0.3007	0.08894	0.0008017	0.1873	0.21	0.1094	0.05592	0.1608	0.2647	0.0691	0.0001267	++	0	0.413	1	0.5204	0.825	0.008	0.7571	0.8421	-0.2175	0.076	0.004235	--+---+--	0	3.834	8	0.8718
rs440550	RP11-156K13.1	8	17696519	intron variant	G	0.2875	0.08682	0.001022	0.1886	0.21	0.1094	0.05592	0.1608	0.2576	0.068	0.0001533	++	0	0.307	1	0.5793	0.8265	0.0096	0.7571	0.8483	-0.2185	0.0761	0.004105	--+---+--	0	3.821	8	0.8729
rs672109	RP11-156K13.1	8	17697233	intron variant	G	0.2875	0.08682	0.001022	0.1948	0.21	0.1094	0.05592	0.1608	0.2576	0.068	0.0001533	++	0	0.307	1	0.5793	0.8188	0.0223	0.7476	0.8421	-0.2142	0.0748	0.004182	--+---+-+	0	3.543	8	0.8958
rs453360	RP11-156K13.1	8	17693321	intron variant	A	0.2902	0.08788	0.001055	0.196	0.21	0.1094	0.05592	0.1608	0.2588	0.0685	0.0001598	++	0	0.326	1	0.568	0.1919	0.0502	0.1579	0.3371	0.2088	0.0741	0.004845	++-+++-+-	0	3.629	8	0.889
rs396056	RP11-156K13.1	8	17687526	intron variant	T	0.2862	0.08779	0.001219	0.1861	0.21	0.1094	0.05592	0.1608	0.2564	0.0685	0.000182	++	0	0.295	1	0.5873	0.1717	0.0163	0.1011	0.2429	0.2178	0.0769	0.00463	++-+++-++	0	4.16	8	0.8424
rs3901863	RP11-156K13.1	8	17696742	intron variant	G	0.2765	0.08679	0.00157	0.1898	0.21	0.1094	0.05592	0.1608	0.2509	0.068	0.0002266	++	0	0.226	1	0.6343	0.8253	0.0085	0.7571	0.8421	-0.2184	0.076	0.00405	--+---+--	0	3.919	8	0.8644
rs6857	PVRL2	19	45392254	3 prime UTR variant	T	0.2918	0.08227	0.0004403	0.2109	0.136	0.09424	0.15	0.3215	0.2245	0.062	0.000294	++	35.4	1.549	1	0.2133	0.2129	0.0326	0.0843	0.2747	1.6742	0.0685	5.79e-132	+++++++++	70.5	27.164	8	0.0006623
rs11203924	FGL1	8	17717246	downstream gene variant	A	0.2954	0.08973	0.001092	0.1886	0.1832	0.1091	0.09405	0.1624	0.2502	0.0693	0.0003081	++	0	0.63	1	0.4274	0.1726	0.0084	0.1553	0.2429	0.216	0.0761	0.00453	++-+++-++	0	2.825	8	0.9449
rs12972156	PVRL2	19	45387459	intron variant	G	0.2377	0.09484	0.01264	0.1687	0.2476	0.09621	0.01054	0.2669	0.2426	0.0676	0.0003323	++	0	0.005	1	0.9416	0.8221	0.0279	0.7725	0.9494	-1.4756	0.0752	8.07e-86	---------	52.6	16.894	8	0.03124
3:117187325	LSAMP	3	117187325	intron variant	G	0.2474	0.1424	0.08315	0.05955	0.5048	0.1492	0.0008126	0.07878	0.3699	0.1031	0.000333	++	35.7	1.555	1	0.2124	0.9389	0.0081	0.8952	0.9831	-0.3679	0.1231	0.002801	---++--+-	0	4.658	8	0.7934
rs7004717	RP11-156K13.1	8	17719243	downstream gene variant	G	0.2862	0.08973	0.001548	0.1911	0.1935	0.1093	0.07769	0.1608	0.2489	0.0694	0.0003341	++	0	0.429	1	0.5125	0.8276	0.0143	0.7048	0.8447	-0.2175	0.0762	0.004316	--+---+-+	0	3.12	8	0.9266
rs7005657	RP11-156K13.1	8	17719139	downstream gene variant	C	0.2862	0.08973	0.001548	0.1911	0.1935	0.1093	0.07769	0.1608	0.2489	0.0694	0.0003341	++	0	0.429	1	0.5125	0.8258	0.0154	0.7	0.8447	-0.2168	0.0757	0.004174	--+---+-+	0	2.976	8	0.9358
rs7005819	RP11-156K13.1	8	17719223	downstream gene variant	C	0.2862	0.08973	0.001548	0.1911	0.1935	0.1093	0.07769	0.1608	0.2489	0.0694	0.0003341	++	0	0.429	1	0.5125	0.8276	0.0143	0.7048	0.8447	-0.2175	0.0762	0.004316	--+---+-+	0	3.12	8	0.9266
rs2055465	RP11-156K13.1	8	17720157	downstream gene variant	G	0.2862	0.08973	0.001548	0.1898	0.1925	0.1094	0.07949	0.1592	0.2486	0.0694	0.0003425	++	0	0.438	1	0.5082	0.827	0.0093	0.7571	0.8447	-0.2136	0.0758	0.004802	--+---+--	0	2.847	8	0.9436
rs12972970	PVRL2	19	45387596	intron variant	A	0.2377	0.09484	0.01264	0.1687	0.2374	0.0964	0.01434	0.2685	0.2376	0.0677	0.0004457	++	0	0	1	0.9982	0.1781	0.0279	0.0506	0.2275	1.4787	0.0751	2.82e-86	+++++++++	52.4	16.794	8	0.03233
rs77780508	LINC00333-LINC00375	13	85456479	intergenic region	C	0.5061	0.1461	0.000596	0.05707	0.2255	0.1624	0.166	0.06913	0.3808	0.1087	0.0004592	++	39.3	1.647	1	0.1993	0.9286	0.0365	0.8371	0.9571	-0.3702	0.1194	0.001926	---++-+-+	38.1	12.924	8	0.1145
rs11556505	TOMM40	19	45396144	synonymous variant	T	0.2391	0.0926	0.01021	0.1725	0.2282	0.09635	0.0185	0.2685	0.2339	0.0668	0.000464	++	0	0.007	1	0.935	0.1771	0.025	0.1011	0.2266	1.5039	0.0743	4.33e-91	+++++++++	55.6	18.018	8	0.0211
rs2075650	CTB-129P6.4	19	45395619	upstream gene variant	G	0.2391	0.0926	0.01021	0.1737	0.2282	0.09635	0.0185	0.2685	0.2339	0.0668	0.0004646	++	0	0.007	1	0.935	0.8226	0.0238	0.7734	0.8876	-1.5065	0.0742	1.01e-91	---------	49.8	15.945	8	0.04318
rs34404554	CTB-129P6.4	19	45395909	upstream gene variant	G	0.2391	0.0926	0.01021	0.1725	0.2282	0.09635	0.0185	0.2685	0.2339	0.0668	0.0004646	++	0	0.007	1	0.935	0.8229	0.0251	0.7734	0.8989	-1.5049	0.0743	3.38e-91	---------	58.2	19.116	8	0.01425
rs13257487	FGL1	8	17718220	downstream gene variant	G	0.278	0.08879	0.001885	0.1911	0.1832	0.1091	0.09405	0.1624	0.2403	0.0689	0.0004881	++	0	0.453	1	0.5007	0.8249	0.0152	0.7	0.8447	-0.2145	0.0756	0.004573	--+---+-+	0	3.235	8	0.9188
rs11691604	COL5A2	2	190044765	upstream gene variant	C	0.2831	0.07552	0.000206	0.2804	0.08244	0.08606	0.3389	0.3183	0.196	0.0568	0.0005609	++	67.4	3.066	1	0.07995	0.6845	0.0908	0.3764	0.7263	-0.2004	0.0633	0.001534	---++---+	0	4.198	8	0.8388
rs7822956	RP11-156K13.1	8	17719930	downstream gene variant	A	0.2748	0.08812	0.00196	0.1973	0.1671	0.1065	0.118	0.1688	0.2311	0.0679	0.0006688	++	0	0.606	1	0.4363	0.1781	0.0135	0.1579	0.2952	0.2178	0.0752	0.003774	++-+++-+-	0	4.535	8	0.8059
rs34342646	PVRL2	19	45388130	intron variant	A	0.2188	0.0934	0.01969	0.1737	0.2374	0.0964	0.01434	0.2685	0.2278	0.0671	0.0006895	++	0	0.019	1	0.8899	0.1802	0.0281	0.0506	0.2297	1.4599	0.0748	9.9e-85	+++++++++	48.2	15.442	8	0.0511
rs71352238	CTB-129P6.4	19	45394336	upstream gene variant	C	0.2242	0.09231	0.01563	0.1737	0.2282	0.09635	0.0185	0.2685	0.2261	0.0667	0.0006997	++	0	0.001	1	0.9761	0.8214	0.0282	0.7707	0.9494	-1.503	0.0753	1.27e-88	---------	46.4	14.925	8	0.06063
rs9392240	LOC100506207	6	8834387	intergenic region	T	0.2007	0.06796	0.00334	0.3797	0.1285	0.08785	0.1447	0.41	0.1737	0.0538	0.001238	++	0	0.422	1	0.5161	0.6027	0.038	0.4775	0.6504	-0.195	0.0583	0.0008244	------+-+	21.7	10.219	8	0.25
rs9393067	LOC100506207	6	8833202	intergenic region	T	0.2007	0.06796	0.00334	0.3797	0.1285	0.08785	0.1447	0.41	0.1737	0.0538	0.001238	++	0	0.422	1	0.516	0.3972	0.037	0.3517	0.5169	0.1957	0.0582	0.0007771	++++++-+-	24.7	10.619	8	0.2242
rs117667977	LINC00333-LINC00375	13	85484603	intergenic region	T	0.4315	0.1621	0.008092	0.04342	0.3138	0.1737	0.07186	0.05627	0.3768	0.1186	0.001486	++	0	0.245	1	0.6206	0.0438	0.0061	0.0169	0.0605	0.4087	0.1418	0.003951	+++--+--+	3.6	8.301	8	0.4046
rs79438074	LINC00333-LINC00375	13	85405595	intergenic region	G	0.4315	0.1621	0.008092	0.04342	0.3053	0.1718	0.07647	0.05788	0.3722	0.118	0.001609	++	0	0.285	1	0.5934	0.9546	0.0056	0.9368	0.9831	-0.403	0.14	0.003986	---++-++-	23.9	10.512	8	0.2309
rs4837089	MVB12B	9	129227037	intron variant	A	-0.2697	0.1061	0.01145	0.1203	-0.2143	0.1135	0.05997	0.1415	-0.2439	0.0776	0.001662	--	0	0.127	1	0.7216	0.1295	0.0164	0.0905	0.1854	0.2506	0.0863	0.003667	+++++-++-	0	7.787	8	0.4545
rs56758793	SEC63P2	4	35247976	intergenic region	T	0.2557	0.1139	0.02531	0.09677	0.2713	0.1251	0.03092	0.1254	0.2628	0.0843	0.001821	++	0	0.008	1	0.9266	0.1165	0.0127	0.0974	0.1573	0.3072	0.0905	0.000685	+++++++++	26.3	10.851	8	0.2103
rs59525808	snoU13-SEC63P2	4	35248331	intergenic region	A	0.2557	0.1139	0.02531	0.09926	0.2713	0.1251	0.03092	0.1254	0.2628	0.0843	0.001821	++	0	0.008	1	0.9266	0.1179	0.0168	0.0974	0.1742	0.2939	0.0905	0.001163	+++++++++	24.7	10.622	8	0.2241
rs9505548	RP11-314C16.1-RP11-354I10.1	6	8832801	intergenic region	T	0.194	0.06783	0.00448	0.3697	0.1215	0.08771	0.1669	0.4084	0.1669	0.0537	0.001877	++	0	0.427	1	0.5136	0.6125	0.0092	0.5476	0.6483	-0.1829	0.0585	0.001755	------+-+	0	7.53	8	0.4807
rs77960098	LINC00333-LINC00375	13	85370434	intergenic region	T	0.4315	0.1621	0.008092	0.05335	0.2877	0.1678	0.08744	0.06109	0.3622	0.1167	0.001905	++	0	0.379	1	0.5379	0.0619	0.0351	0.0339	0.1461	0.3854	0.1295	0.00291	+++--+-+-	12.4	9.132	8	0.3313
rs2875427	SRGAP3	3	9283299	intron variant	C	0.07302	0.0691	0.2913	0.3784	0.2768	0.07926	0.0005502	0.4035	0.1609	0.0521	0.002026	++	73.3	3.749	1	0.05284	0.6224	0.0079	0.581	0.6684	-0.1681	0.0594	0.004661	--++++-+-	0	4.641	8	0.7952
rs34137533	CTD-2555K7.2	14	23218022	intron variant	G	0.1599	0.06748	0.01834	0.4752	0.1546	0.07966	0.05322	0.455	0.1577	0.0515	0.002209	++	0	0.003	1	0.9595	0.5454	0.0559	0.5	0.8483	-0.163	0.0578	0.004836	--+-++--+	52.3	16.758	8	0.03272
rs12974942	PVRL2	19	45352487	intron variant	T	0.104	0.06465	0.1085	0.4181	0.2285	0.07964	0.004406	0.4695	0.1534	0.0502	0.002262	++	32	1.47	1	0.2253	0.5561	0.012	0.5368	0.6067	-0.2123	0.0582	0.0002666	-----+---	8.4	8.737	8	0.3649
rs1883151	RP3-448I9.1-RP11-330A16.1	6	14541122	intergenic region	T	0.1377	0.1095	0.2095	0.1104	0.3708	0.1182	0.001881	0.1286	0.2452	0.0804	0.002283	++	52.2	2.09	1	0.1483	0.1224	0.0127	0.0337	0.1266	0.2505	0.0892	0.004983	++++-+-++	0	2.984	8	0.9353
rs4715914	RP3-448I9.1-RP11-330A16.1	6	14541534	intergenic region	T	0.1377	0.1095	0.2095	0.1104	0.3708	0.1182	0.001881	0.1286	0.2452	0.0804	0.002289	++	52.1	2.089	1	0.1483	0.8776	0.0127	0.8734	0.9663	-0.2505	0.0892	0.004983	----+-+--	0	2.984	8	0.9353
rs72679883	CTD-2555K7.2	14	23206251	intron variant	A	0.133	0.06849	0.05292	0.4653	0.1855	0.07777	0.01767	0.4421	0.1559	0.0514	0.002435	++	0	0.256	1	0.6127	0.4381	0.0533	0.1517	0.5	0.1661	0.0582	0.00433	++-+--++-	47.7	15.303	8	0.05352
rs157581	TOMM40	19	45395714	synonymous variant	C	0.2275	0.0791	0.004271	0.263	0.1165	0.09203	0.2065	0.3489	0.1804	0.06	0.00265	++	0	0.835	1	0.3608	0.7282	0.0518	0.5618	0.7931	-1.2821	0.0638	1.05e-89	---------	71.1	27.686	8	0.0005378
rs17723452	ANO2	12	5760171	intron variant	T	-0.4013	0.1439	0.00555	0.05831	-0.232	0.1729	0.1807	0.05305	-0.3321	0.1107	0.002689	--	0	0.566	1	0.452	0.0551	0.006	0.0281	0.0789	0.3558	0.1258	0.004678	++++-----	0	7.594	8	0.4741
rs11857760	SEMA6D	15	47990840	intron variant	A	0.1045	0.07349	0.1558	0.3524	0.233	0.08048	0.00406	0.3489	0.1628	0.0543	0.00271	++	28	1.388	1	0.2387	0.3515	0.039	0.3289	0.4944	0.2046	0.0605	0.0007264	+++-++++-	17	9.637	8	0.2915
rs8096254	CABLES1	18	20713215	upstream gene variant	G	-0.1854	0.07792	0.01786	0.2568	-0.1688	0.09287	0.07012	0.2653	-0.1786	0.0597	0.002796	--	0	0.019	1	0.8912	0.738	0.0296	0.619	0.8764	0.1914	0.0664	0.003948	++-+--+++	0	3.624	8	0.8894
rs72866024	XDH-SRD5A2	2	31679649	intergenic region	C	0.5318	0.2497	0.03386	0.01985	0.5897	0.28	0.03605	0.0209	0.5574	0.1865	0.002799	++	0	0.024	1	0.8775	0.9789	0.0054	0.9663	0.9819	0.5719	0.202	0.004647	+-++++-++	6.2	8.53	8	0.3834
rs17078360	LINC00333-LINC00375	13	85149478	intergenic region	A	0.3699	0.1604	0.02169	0.04839	0.3131	0.1655	0.05954	0.0627	0.3424	0.1153	0.002968	++	0	0.061	1	0.8055	0.0473	0.0067	0.0225	0.0809	0.3885	0.1366	0.004437	+++--+---	14.8	9.394	8	0.3102
rs77767193	LINC00333-LINC00375	13	85150865	intergenic region	G	0.3699	0.1604	0.02169	0.04839	0.3131	0.1655	0.05954	0.0627	0.3424	0.1153	0.002971	++	0	0.061	1	0.8055	0.9527	0.0066	0.9191	0.9775	-0.3865	0.1366	0.004656	---++-+++	12.6	9.154	8	0.3294
rs77884520	LINC00333-LINC00375	13	85151382	intergenic region	G	0.3699	0.1604	0.02169	0.04839	0.3131	0.1655	0.05954	0.0627	0.3424	0.1153	0.002971	++	0	0.061	1	0.8055	0.9527	0.0062	0.9191	0.9719	-0.3864	0.1361	0.00452	---++-+++	0	7.653	8	0.4681
rs8061878	RP11-2C15.1	16	75876366	intron variant	G	-0.3021	0.1068	0.004922	0.1092	-0.1575	0.1265	0.2139	0.1238	-0.242	0.0817	0.003037	--	0	0.761	1	0.3829	0.8562	0.0818	0.6685	0.8973	0.2921	0.0881	0.0009135	+--+++-++	14.8	9.394	8	0.3102
rs116920155	UBE2V1P10-STK33P1	9	88040790	intergenic region	G	0.1969	0.1597	0.2185	0.04715	0.4279	0.1476	0.00402	0.07717	0.3213	0.1085	0.003059	++	11.2	1.127	1	0.2885	0.9542	0.0053	0.9413	0.9775	-0.4641	0.1392	0.000857	--+-+-+--	0	3.671	8	0.8855
rs13333319	RP11-2C15.1	16	75884643	intron variant	A	-0.3009	0.1082	0.005683	0.1017	-0.167	0.1292	0.1973	0.1206	-0.2458	0.083	0.003063	--	0	0.63	1	0.4272	0.1033	0.006	0.0786	0.1211	-0.2999	0.095	0.0016	-++---+--	0	6.632	8	0.5768
rs34875347	RP11-2C15.1	16	75883857	intron variant	A	-0.3009	0.1082	0.005683	0.1017	-0.167	0.1292	0.1973	0.1206	-0.2458	0.083	0.003063	--	0	0.63	1	0.4272	0.1033	0.006	0.0786	0.1211	-0.2999	0.095	0.0016	-++---+--	0	6.632	8	0.5768
rs35155329	RP11-2C15.1	16	75883867	intron variant	A	-0.3009	0.1082	0.005683	0.1017	-0.167	0.1292	0.1973	0.1206	-0.2458	0.083	0.003063	--	0	0.63	1	0.4272	0.1033	0.006	0.0786	0.1211	-0.2999	0.095	0.0016	-++---+--	0	6.632	8	0.5768
rs157582	CTB-129P6.4	19	45396219	upstream gene variant	T	0.222	0.07914	0.005293	0.2605	0.1165	0.09203	0.2065	0.3489	0.1772	0.06	0.00316	++	0	0.754	1	0.3851	0.2702	0.0526	0.2034	0.4382	1.2992	0.0641	1.78e-91	+++++++++	71.8	28.341	8	0.0004136
rs113498865	snoU13-SEC63P2	4	35231589	intergenic region	A	0.2109	0.111	0.05815	0.1055	0.2827	0.1235	0.02271	0.1302	0.2429	0.0826	0.003272	++	0	0.187	1	0.6657	0.1283	0.0176	0.1079	0.1854	0.2555	0.0873	0.003415	++-++++++	0	6.638	8	0.5762
rs66742906	snoU13-SEC63P2	4	35231266	intergenic region	G	0.2109	0.111	0.05815	0.1055	0.2827	0.1235	0.02271	0.1302	0.2429	0.0826	0.003276	++	0	0.187	1	0.6657	0.8717	0.0176	0.8146	0.8921	-0.2555	0.0873	0.003415	--+------	0	6.638	8	0.5762
rs68107470	snoU13-SEC63P2	4	35231072	intergenic region	C	0.2109	0.111	0.05815	0.1055	0.2827	0.1235	0.02271	0.1302	0.2429	0.0826	0.003276	++	0	0.187	1	0.6657	0.8702	0.0211	0.8034	0.8921	-0.2512	0.087	0.003866	--+------	0	6.336	8	0.6097
rs6816119	snoU13-SEC63P2	4	35234943	intergenic region	C	0.2109	0.111	0.05815	0.1055	0.2827	0.1235	0.02271	0.1302	0.2429	0.0826	0.003276	++	0	0.187	1	0.6657	0.8702	0.0211	0.8034	0.8921	-0.2501	0.087	0.004033	--+------	0	6.361	8	0.6069
rs6816663	snoU13-SEC63P2	4	35235185	intergenic region	G	0.2109	0.111	0.05815	0.1055	0.2827	0.1235	0.02271	0.1302	0.2429	0.0826	0.003276	++	0	0.187	1	0.6657	0.8702	0.0211	0.8034	0.8921	-0.2501	0.087	0.004033	--+------	0	6.361	8	0.6069
rs76888261	RP11-2C15.1	16	75886137	intron variant	T	-0.2981	0.1087	0.006395	0.1005	-0.167	0.1292	0.1973	0.1206	-0.2438	0.0832	0.003389	--	0	0.602	1	0.4378	0.1033	0.0061	0.0786	0.1211	-0.2974	0.095	0.001752	-++---+--	0	6.783	8	0.5602
rs283815	TOMM40	19	45390333	upstream gene variant	G	0.2189	0.07916	0.005979	0.2618	0.1165	0.09203	0.2065	0.3489	0.1754	0.0601	0.003486	++	0	0.71	1	0.3993	0.7276	0.0539	0.5562	0.7939	-1.2804	0.0638	1.28e-89	---------	70	26.648	8	0.000813
rs11140970	UBE2V1P10-STK33P1	9	88059730	intergenic region	G	0.1861	0.1566	0.2356	0.04963	0.4279	0.1476	0.00402	0.07717	0.314	0.1075	0.003494	++	20.7	1.261	1	0.2615	0.9536	0.0045	0.9417	0.9719	-0.459	0.1375	0.0008453	--+-+-+-+	0	5.062	8	0.751
rs184017	CTB-129P6.4	19	45394969	upstream gene variant	G	0.2274	0.07921	0.004327	0.2581	0.1044	0.09192	0.2569	0.3473	0.1751	0.06	0.003548	++	2.5	1.026	1	0.3112	0.7293	0.0498	0.573	0.7935	-1.2735	0.0639	1.83e-88	---------	72.1	28.669	8	0.0003624
rs7283143	APP	21	27410976	intron variant	A	-0.3959	0.13	0.002482	0.08437	-0.1326	0.186	0.4765	0.05145	-0.3096	0.1066	0.003676	--	25.6	1.344	1	0.2464	0.0661	0.0141	0.0576	0.1381	-0.338	0.1177	0.00409	---+-----	21	10.128	8	0.2561
rs59007384	CTB-129P6.4	19	45396665	upstream gene variant	T	0.237	0.07971	0.003147	0.2506	0.09143	0.09437	0.3334	0.3408	0.1765	0.0609	0.003773	++	27.9	1.387	1	0.239	0.2512	0.0237	0.1997	0.3051	1.3529	0.0648	7.02e-97	+++++++++	79.9	39.789	8	3.51e-06
rs16990865	snoU13-SEC63P2	4	35240166	intergenic region	A	0.2048	0.1114	0.0669	0.1042	0.2827	0.1235	0.02271	0.1302	0.2397	0.0828	0.00378	++	0	0.219	1	0.6398	0.1282	0.0177	0.1079	0.1854	0.2555	0.0873	0.003415	++-++++++	0	6.638	8	0.5762
rs35525541	RP11-2C15.1	16	75868287	downstream gene variant	A	-0.2789	0.1061	0.008956	0.1141	-0.1707	0.126	0.1765	0.1254	-0.2341	0.0812	0.003944	--	0	0.431	1	0.5116	0.15	0.0757	0.1048	0.3258	-0.2627	0.0852	0.002053	-++---+--	17.4	9.689	8	0.2876
rs7200495	RP11-2C15.1	16	75871447	downstream gene variant	A	-0.2789	0.1061	0.008956	0.1154	-0.1707	0.126	0.1765	0.1254	-0.2341	0.0812	0.003944	--	0	0.431	1	0.5116	0.1516	0.0795	0.1095	0.3371	-0.2673	0.0852	0.001717	-++---+--	19	9.871	8	0.2742
rs1389570	HNRNPUP1-KRT8P2	14	43886107	intergenic region	G	0.3579	0.1091	0.001136	0.1154	0.08001	0.1204	0.5069	0.1318	0.2328	0.0809	0.004005	++	65.8	2.92	1	0.08748	0.8729	0.0205	0.809	0.8857	0.2544	0.0866	0.003324	++-+++-+-	19	9.874	8	0.274
rs59382520	HNRNPUP1-KRT8P2	14	43891164	intergenic region	C	0.3579	0.1091	0.001136	0.1166	0.08001	0.1204	0.5069	0.1318	0.2328	0.0809	0.004005	++	65.8	2.92	1	0.08748	0.8722	0.0221	0.8034	0.8857	0.2509	0.0866	0.00376	++-+++-+-	15.6	9.48	8	0.3034
rs6597356	RP11-314C16.1-RP11-354I10.1	6	8840357	intergenic region	T	0.1731	0.06846	0.01187	0.3809	0.1245	0.08806	0.1583	0.4116	0.1548	0.0541	0.004195	++	0	0.19	1	0.6633	0.4006	0.0409	0.3517	0.5337	0.18	0.0581	0.001967	++++++-+-	25.2	10.693	8	0.2197
rs4479681	GLRA3	4	175576109	intron variant	A	0.175	0.07131	0.01458	0.438	0.125	0.08288	0.1327	0.418	0.1538	0.0541	0.00447	++	0	0.209	1	0.6477	0.4221	0.0726	0.3924	0.7416	0.1839	0.059	0.001833	++++++-++	0.4	8.032	8	0.4304
rs28573751	RP11-2C15.1	16	75887136	intron variant	G	-0.2744	0.1063	0.0102	0.1079	-0.1686	0.1261	0.1822	0.1238	-0.2305	0.0813	0.004589	--	0	0.411	1	0.5216	0.8869	0.0071	0.8684	0.9157	0.2668	0.0914	0.003496	+--+++-++	1.9	8.152	8	0.4187
rs72811338	RP11-805I24.4	16	86189947	downstream gene variant	G	-0.3792	0.1172	0.001326	0.09057	-0.02059	0.1894	0.9135	0.04662	-0.2801	0.0997	0.004961	--	61.3	2.586	1	0.1078	0.9242	0.0085	0.9127	0.9663	0.3483	0.11	0.001536	+++-+--+-	51.3	16.438	8	0.03652
rs10151183	RP11-16O13.1-RP11-88E18.1	14	43515152	intergenic region	G	0.4684	0.1391	0.0008362	0.06079	0.06329	0.1616	0.6956	0.06752	0.2963	0.1055	0.004974	++	72.2	3.603	1	0.05766	0.9169	0.0504	0.7978	0.9435	0.3324	0.1146	0.003728	++-+++-+-	10.1	8.897	8	0.351
rs76217456	RP11-16O13.1-RP11-88E18.1	14	43517126	intergenic region	C	0.4684	0.1391	0.0008362	0.05955	0.06329	0.1616	0.6956	0.06752	0.2963	0.1055	0.004974	++	72.2	3.603	1	0.05766	0.9247	0.0335	0.8427	0.9435	0.3819	0.1154	0.0009342	++-+++-+-	10.7	8.954	8	0.3462
rs10134950	RP11-16O13.1-RP11-88E18.1	14	43517180	intergenic region	A	0.4684	0.1391	0.0008362	0.06079	0.06329	0.1616	0.6956	0.06752	0.2963	0.1055	0.004977	++	72.3	3.604	1	0.05763	0.0823	0.0484	0.0565	0.1966	-0.3523	0.1146	0.002113	--+---+-+	8.2	8.712	8	0.3672
SNP, Single Nucleotide Polymorphisms; Chr, Chromosome; A1, Effect allele; MAF, Minor Allele Frequency; Freq, Minor Allele Frequency; MinFreq, Minimum Minor Allele Frequency; MaxFreq, Maximum Minor Allele Frequency; SE, Standard error; Dir, Effect direction; Het ChiSq, Chi-square value for heterogeneity test; Het PVal, P-value for heterogeneity in effect sizes in meta-analysis.

## Sheet: Supplementary Table 10.
Supplementary Table 10. Tau associated variants observed in a previous AD GWAS conducted by Bellenguez et al., in 2022
SNP	Nearest gene	CHR	BP	Variant type	Effect	ADNI cohort			A4 cohort			Tau-SUVR Meta-analysis								IGAP Bellenguez et al., AD GWAS
						Beta	P-value	MAF	Beta	P-value	MAF	Beta	SE	P-value	Dir	HetISq	HetChiSq	HetDf	HetPVal	OR	95% CI	P-value	MAF
rs76928645	SNORA73-RP4-791C19.1	7	54941328	intergenic_region	T	-0.33	0.005	0.1	-0.11	0.44	0.09	-0.24	0.09	0.008	--	30.9	1.447	1	0.23	0.93	0.91-0.95	1.6e-10	0.1
rs10933431	INPP5D	2	233981912	upstream_gene_variant	G	-0.15	0.06	0.25	-0.16	0.11	0.23	-0.15	0.06	0.01	--	0	0.002	1	0.97	0.93	0.92–0.95	3.6e-18	0.23
rs12151021	ABCA7	19	1050874	upstream_gene_variant	A	0.18	0.01	0.36	0.03	0.71	0.35	0.12	0.05	0.03	++	45.1	1.821	1	0.18	1.1	1.09–1.12	1.6e-37	0.34
rs4985556	IL34	16	70694000	stop_gained	A	0.25	0.03	0.11	0.09	0.48	0.1	0.18	0.09	0.03	++	0	0.788	1	0.37	1.07	1.05–1.09	6e-10	0.12
SNP, Single Nucleotide Polymorphisms; Chr, Chromosome; A1, Effect allele; MAF, Minor Allele Frequency; SE, Standard error; Dir, Effect direction; Het ChiSq, Chi-square value for heterogeneity test; Het PVal, P-value for heterogeneity in effect sizes in meta-analysis; OR, Odds Ratio; 95% CI, 95% Confidence Interval.

## Sheet: Supplementary Table 11.
Supplementary Table 11. Tau associated variants in JARID2, ISX and INTS10 genes observed in a previous AD GWAS conducted by Bellenguez et al., in 2022 and Amyloid PET GWAS conducted by Neha et al., in 2020
Tau GWAS (Discovery cohort)										AD GWAS conducted by Bellenguez et al., (2022)			Amyloid GWAS conducted by Raghavan et al., (2020)
SNP	CHR	BP	Effect allele	Other allele	Variant type	Nearest gene	Beta	SE	P-value	OR	Beta	P-value	Beta	SE	P-value
rs78636169	6	15242005	A	G	Upstream gene variant	JARID2	0.7145	0.1153	5.758e-10	1.002	0.0022	0.9049	0.0518	0.128	0.6857
rs80257052	6	15366460	T	G	Intron variant	JARID2	0.6603	0.1264	1.769e-07	1.011	0.0109	0.5858	NA	NA	NA
rs79991339	6	15407383	C	T	Intron variant	JARID2	0.6255	0.1213	2.508e-07	1.007	0.0066	0.7479	NA	NA	NA
rs75305046	6	15335703	C	A	Intron variant	JARID2	0.628	0.1248	4.857e-07	0.986	-0.0136	0.4919	NA	NA	NA
rs17576261	6	15382780	A	G	Intron variant	JARID2	0.5901	0.1175	5.117e-07	1.003	0.0027	0.8875	NA	NA	NA
rs75049360	6	15265899	T	G	Intron variant	JARID2	0.6634	0.1347	8.472e-07	1	0	0.9983	NA	NA	NA
rs34326651	6	15374428	C	T	Synonymous variant	JARID2	0.5638	0.1162	1.228e-06	0.99	-0.0098	0.6003	NA	NA	NA
rs111646565	6	15251149	A	G	Upstream gene variant	JARID2-AS1	0.5967	0.1239	1.462e-06	1.003	0.0027	0.8899	NA	NA	NA
rs73359689	6	15254908	A	G	Intron variant	JARID2	0.5967	0.1239	1.462e-06	1.003	0.0028	0.8832	0.0618	0.1387	0.6558
rs75764096	6	15250495	A	G	Upstream gene variant	JARID2-AS1	0.5967	0.1239	1.462e-06	1.002	0.0024	0.9013	0.0278	0.1372	0.8393
6:15252987	6	15252987	GT	G	Upstream gene variant	JARID2-AS1	0.5967	0.1239	1.467e-06	NA	NA	NA	NA	NA	NA
rs76744906	6	15461236	G	A	Intron variant	JARID2	0.5481	0.117	2.808e-06	0.992	-0.0077	0.6899	-0.238	0.1414	0.09233
rs78795505	6	15474235	G	A	Intron variant	JARID2	0.5481	0.117	2.808e-06	0.994	-0.0063	0.7441	-0.2352	0.1415	0.09659
rs77409453	6	15507560	T	C	Intron variant	JARID2	0.5232	0.118	9.208e-06	1.005	0.0046	0.812	0.2624	0.1451	0.07052
rs77439453	6	15463228	G	T	Intron variant	JARID2	0.7299	0.1649	9.57e-06	1.025	0.0248	0.3848	NA	NA	NA
rs150066858	6	15468065	AT	A	Intron variant	JARID2	0.4201	0.0984	1.973e-05	1.017	0.0171	0.2875	NA	NA	NA
rs16876554	6	15506473	G	A	Intron variant	JARID2	0.3719	0.0949	8.959e-05	1.004	0.0039	0.793	-0.0573	0.1	0.5665
rs2076058	6	15507880	A	G	Intron variant	JARID2	0.3742	0.0965	0.0001052	1	-0.0003	0.9845	0.0848	0.1042	0.4158
rs9654600	6	15514113	A	T	Downstream gene variant	JARID2	0.3695	0.0965	0.0001289	0.993	-0.0071	0.6373	0.0866	0.1028	0.3994
rs17391774	6	15508323	T	G	Intron variant	JARID2	0.4313	0.115	0.0001761	1.003	0.0026	0.8894	0.3457	0.1404	0.0138
rs16876555	6	15506637	G	A	Intron variant	JARID2	0.352	0.0948	0.0002044	1.006	0.0058	0.6939	-0.0727	0.0999	0.4669
rs6903151	6	15471134	T	C	Intron variant	JARID2	0.3403	0.0918	0.0002096	0.989	-0.0106	0.4682	0.0511	0.099	0.6061
rs2064099	6	15476181	C	A	Intron variant	JARID2	0.3403	0.0918	0.0002103	1.011	0.0112	0.4452	-0.0369	0.099	0.7095
rs6925211	6	15463699	C	T	Intron variant	JARID2	0.3403	0.0918	0.0002103	1.01	0.0095	0.519	-0.0564	0.0992	0.5698
rs7756497	6	15441925	T	C	Intron variant	JARID2	0.3268	0.0933	0.0004592	0.993	-0.0075	0.6112	0.0253	0.0989	0.7983
rs9464792	6	15498481	G	A	Upstream gene variant	JARID2	0.3128	0.0935	0.0008176	1.01	0.01	0.5033	-0.0611	0.1011	0.5459
rs9296975	6	15515507	A	C	Intron variant	JARID2	0.3335	0.1005	0.0009087	0.988	-0.0119	0.4632	0.1366	0.1123	0.2238
rs2237110	6	15509792	T	G	Downstream gene variant	JARID2	0.3177	0.0968	0.001025	0.995	-0.0046	0.7623	0.114	0.1043	0.2744
rs1076636	6	15515784	T	C	Intron variant	JARID2	0.2042	0.0632	0.001228	0.985	-0.0156	0.1105	-0.0549	0.0692	0.427
rs34554301	6	15513399	CGT	C	Downstream gene variant	JARID2	0.1817	0.0621	0.003458	0.986	-0.0137	0.1622	NA	NA	NA
rs16876575	6	15525157	T	C	Downstream gene variant	JARID2	-0.2042	0.0701	0.003572	1.007	0.0072	0.5326	0.0429	0.0788	0.5865
rs2235258	6	15513482	G	A	Synonymous variant	JARID2	0.1696	0.0615	0.005815	1.013	0.0132	0.1681	0.0585	0.0682	0.3909
rs78178303	6	15366541	G	T	Intron variant	JARID2	-0.5735	0.2108	0.006522	0.968	-0.0329	0.3589	NA	NA	NA
rs112308003	6	15245077	G	A	Upstream gene variant	JARID2	0.1959	0.0724	0.006857	0.993	-0.0069	0.5642	-0.0123	0.0852	0.8851
rs79930828	6	15243602	T	C	Upstream gene variant	JARID2	0.1927	0.0724	0.007756	1.007	0.0071	0.5512	0.0123	0.0852	0.8851
rs77828884	6	15243165	C	T	Upstream gene variant	JARID2	0.1927	0.0724	0.007765	0.993	-0.0071	0.552	-0.0123	0.0852	0.8851
rs55742636	6	15511429	C	CCCAT	Downstream gene variant	JARID2	0.169	0.0636	0.007827	1.015	0.015	0.1311	NA	NA	NA
rs9464793	6	15525863	C	T	Downstream gene variant	JARID2	0.2339	0.0896	0.009021	1.011	0.0109	0.4535	-0.0923	0.0995	0.3538
rs7745729	6	15515287	G	T	Intron variant	JARID2	0.2061	0.079	0.009086	1.025	0.0248	0.04572	NA	NA	NA
rs9296977	6	15525492	C	T	Downstream gene variant	JARID2	0.2289	0.0888	0.009904	1.013	0.0134	0.3568	-0.1011	0.0983	0.3038
rs10807584	6	15373130	C	G	Intron variant	JARID2	-0.1369	0.054	0.01124	0.994	-0.0064	0.4503	0.0201	0.0588	0.7325
rs114419577	6	15324611	C	G	Intron variant	JARID2	-0.4998	0.1973	0.01128	1.05	0.0485	0.1445	NA	NA	NA
rs115916968	6	15339701	G	C	Intron variant	JARID2	-0.4998	0.1973	0.01129	0.959	-0.0421	0.208	NA	NA	NA
rs116024673	6	15390282	A	G	Intron variant	JARID2	-0.5031	0.201	0.0123	1.038	0.0372	0.2647	NA	NA	NA
rs146354822	6	15450314	A	G	Intron variant	JARID2	-0.5031	0.201	0.0123	1.025	0.0243	0.476	NA	NA	NA
rs760659	6	15504589	T	C	Intron variant	JARID2	0.1588	0.0638	0.01278	0.984	-0.016	0.1024	-0.041	0.0686	0.5507
rs3846949	6	15371243	T	C	Intron variant	JARID2	-0.1335	0.0553	0.01571	0.992	-0.0078	0.3665	0.0438	0.0603	0.4681
rs9296976	6	15525453	G	A	Downstream gene variant	JARID2	0.2033	0.087	0.01947	1.016	0.0156	0.269	-0.0727	0.0943	0.4404
rs78486246	6	15287848	A	C	Intron variant	JARID2	-0.4706	0.202	0.01986	1.052	0.0508	0.1282	NA	NA	NA
rs9464794	6	15526779	T	C	Downstream gene variant	JARID2	0.2072	0.0893	0.02036	0.985	-0.0151	0.2926	0.1024	0.0967	0.2895
rs9476835	6	15527197	C	A	Downstream gene variant	JARID2	0.2072	0.0893	0.02038	1.016	0.0156	0.2765	-0.1024	0.0967	0.2895
rs114672192	6	15377905	C	A	Intron variant	JARID2	-0.4129	0.1782	0.02049	1.037	0.036	0.2442	NA	NA	NA
rs34338229	6	15370313	A	G	Intron variant	JARID2	-0.1273	0.0552	0.0212	0.993	-0.007	0.4179	0.05	0.0605	0.4087
rs183693154	6	15278812	A	G	Intron variant	JARID2	-0.472	0.2066	0.02232	1.051	0.0493	0.1383	NA	NA	NA
rs2235259	6	15511785	G	C	Downstream gene variant	JARID2	-0.1292	0.0573	0.02428	0.991	-0.0086	0.352	-0.073	0.0646	0.2587
rs909626	6	15517684	T	C	Intron variant	JARID2	-0.1533	0.0696	0.02766	1.012	0.0115	0.3217	0.1066	0.0789	0.1768
rs115972027	6	15525604	T	G	Downstream gene variant	JARID2	-0.3665	0.1731	0.03427	0.963	-0.0378	0.2855	NA	NA	NA
rs144531566	6	15408580	G	C	Intron variant	JARID2	0.4691	0.2255	0.03749	1.002	0.0022	0.9519	NA	NA	NA
rs143304748	6	15525233	G	A	Downstream gene variant	JARID2	-0.4463	0.2279	0.0502	1.011	0.0108	0.7612	NA	NA	NA
rs11759250	6	15451583	T	C	Intron variant	JARID2	-0.1551	0.0801	0.05275	1.008	0.008	0.497	-0.1205	0.0841	0.1521
rs113118756	6	15520911	G	GAC	3 prime UTR variant	JARID2	-0.1326	0.0686	0.0531	NA	NA	NA	NA	NA	NA
rs11961083	6	15283889	C	A	Intron variant	JARID2	-0.1526	0.0798	0.05566	0.992	-0.0085	0.5081	NA	NA	NA
rs11753594	6	15479845	T	G	Intron variant	JARID2	-0.1507	0.0788	0.05595	1.006	0.0061	0.6028	-0.0941	0.0823	0.2529
rs55709778	6	15480698	T	C	Intron variant	JARID2	-0.1507	0.0788	0.05595	1.005	0.0053	0.6486	-0.0964	0.0822	0.2409
rs142817924	6	15444711	T	C	Intron variant	JARID2	-0.4578	0.2417	0.05821	1.017	0.0167	0.6585	NA	NA	NA
rs10949302	6	15430035	T	C	Intron variant	JARID2	-0.1452	0.0783	0.0636	1.011	0.0108	0.3494	-0.1064	0.0829	0.1993
rs10949301	6	15430034	G	A	Intron variant	JARID2	-0.1452	0.0783	0.06364	0.989	-0.0109	0.3472	0.1064	0.0829	0.1993
rs72836316	6	15407070	A	T	Intron variant	JARID2	-0.1435	0.0783	0.06674	1.009	0.0085	0.4672	-0.1042	0.0836	0.2124
rs62396141	6	15526627	G	T	Downstream gene variant	JARID2	-0.3986	0.2189	0.06859	1.038	0.0373	0.2874	NA	NA	NA
rs12665292	6	15381458	T	C	Intron variant	JARID2	-0.1342	0.074	0.06959	1	0.0004	0.972	-0.0215	0.0792	0.7863
rs68117211	6	15382606	A	G	Intron variant	JARID2	-0.1342	0.074	0.06959	1.001	0.001	0.9255	-0.0504	0.0803	0.5299
rs11756950	6	15433117	C	T	Intron variant	JARID2	-0.1446	0.0797	0.06965	0.99	-0.0096	0.4128	0.1015	0.0829	0.221
rs57201697	6	15411859	A	C	Intron variant	JARID2	-0.1472	0.0818	0.07199	1.003	0.0034	0.7824	-0.0501	0.0864	0.5617
rs56070118	6	15391190	T	C	Intron variant	JARID2	-0.1413	0.0787	0.07267	1.004	0.0035	0.7652	-0.0999	0.0844	0.2366
rs11759978	6	15462871	T	C	Intron variant	JARID2	-0.1455	0.0812	0.07338	1.008	0.008	0.5035	-0.083	0.0838	0.3222
6:15468876	6	15468876	G	C	Synonymous variant	JARID2	-0.1455	0.0813	0.07371	NA	NA	NA	NA	NA	NA
rs10949304	6	15503696	C	G	Intron variant	JARID2	-0.0913	0.0516	0.07715	1.003	0.0032	0.6947	-0.0316	0.0579	0.5848
rs145531756	6	15474984	C	CT	Intron variant	JARID2	-0.141	0.0799	0.07752	0.992	-0.008	0.5059	NA	NA	NA
rs11756854	6	15490455	A	G	Intron variant	JARID2	-0.1351	0.0782	0.08392	1.007	0.0066	0.5676	-0.0788	0.0815	0.3339
rs2876393	6	15490253	A	G	Intron variant	JARID2	-0.1351	0.0782	0.08392	1.007	0.0066	0.5655	-0.0788	0.0815	0.3339
rs11758203	6	15476046	G	A	Intron variant	JARID2	-0.1323	0.078	0.08992	0.994	-0.006	0.6033	0.0798	0.0808	0.3237
rs72836347	6	15475571	G	A	Intron variant	JARID2	-0.1323	0.078	0.08992	0.994	-0.0056	0.6286	0.0798	0.0808	0.3237
rs113242916	6	15439991	A	AAG	Intron variant	JARID2	-0.1372	0.0815	0.09222	1.009	0.0086	0.4803	NA	NA	NA
rs2072824	6	15508110	G	A	Intron variant	JARID2	0.113	0.0684	0.09872	1.007	0.0072	0.4886	0.1251	0.0751	0.09598
rs116047526	6	15494668	T	A	Intron variant	JARID2	-0.1263	0.0773	0.102	NA	NA	NA	NA	NA	NA
rs72837824	6	15495472	T	G	Intron variant	JARID2	-0.1271	0.079	0.1076	1.006	0.0064	0.5753	-0.0788	0.0815	0.3339
rs2076057	6	15508315	T	C	Intron variant	JARID2	-0.0954	0.0597	0.1099	1.012	0.0122	0.2092	0.0567	0.0674	0.4001
rs139777568	6	15494726	G	A	Intron variant	JARID2	-0.1233	0.0771	0.11	0.993	-0.0067	0.5574	0.083	0.0795	0.2963
rs2327897	6	15490202	G	A	Intron variant	JARID2	-0.1233	0.0771	0.11	0.993	-0.0074	0.5137	0.0874	0.0808	0.2793
rs41267698	6	15501726	A	G	Intron variant	JARID2	-0.1233	0.0771	0.11	1.006	0.0061	0.5907	-0.0904	0.0794	0.255
rs55901822	6	15492000	A	G	Intron variant	JARID2	-0.1233	0.0771	0.11	1.008	0.0075	0.509	-0.0874	0.0808	0.2793
rs56381700	6	15492193	A	G	Intron variant	JARID2	-0.1233	0.0771	0.11	1.007	0.0071	0.5309	-0.083	0.0795	0.2963
rs72837821	6	15494544	T	C	Intron variant	JARID2	-0.1233	0.0771	0.11	1.007	0.0066	0.5591	-0.083	0.0795	0.2963
rs12523678	6	15458212	T	C	Intron variant	JARID2	-0.1261	0.0793	0.1119	1	-0.0002	0.9859	NA	NA	NA
rs57344135	6	15497807	G	A	Upstream gene variant	JARID2	-0.1183	0.0755	0.1168	NA	NA	NA	0.0803	0.0788	0.3082
rs58121172	6	15497594	C	T	Upstream gene variant	JARID2	-0.1183	0.0755	0.1168	0.994	-0.0056	0.6186	0.0778	0.0789	0.3237
rs12196030	6	15253816	C	G	Upstream gene variant	JARID2-AS1	-0.091	0.0581	0.1171	0.995	-0.0048	0.5985	0.0654	0.0629	0.2985
rs11753936	6	15503725	T	C	Intron variant	JARID2	-0.1178	0.0766	0.1243	1.005	0.0051	0.6586	-0.0596	0.0788	0.4496
rs11758484	6	15503726	T	G	Intron variant	JARID2	-0.1156	0.0767	0.132	NA	NA	NA	-0.0596	0.0788	0.4496
rs55786434	6	15243052	T	C	Upstream gene variant	JARID2	-0.0872	0.058	0.1325	0.996	-0.0044	0.6248	0.0723	0.0628	0.2495
rs6459403	6	15243806	T	A	Upstream gene variant	JARID2	-0.0872	0.058	0.1325	1.005	0.0047	0.6064	-0.0723	0.0628	0.2495
rs16876519	6	15496122	G	A	Intron variant	JARID2	-0.1143	0.0761	0.1329	0.994	-0.0065	0.5648	0.0852	0.0785	0.2783
rs13205403	6	15371967	A	G	Intron variant	JARID2	-0.1138	0.0773	0.1408	1	0	0.9988	0.0593	0.0926	0.5222
rs9396583	6	15370738	C	T	Intron variant	JARID2	-0.1023	0.0698	0.1424	1.013	0.0132	0.2516	-0.0083	0.0817	0.9187
rs35030463	6	15253321	G	GTC	Upstream gene variant	JARID2-AS1	-0.0832	0.0582	0.1528	0.994	-0.0059	0.52	NA	NA	NA
6:15250513	6	15250513	A	AAGT	Upstream gene variant	JARID2-AS1	-0.0896	0.0627	0.1531	NA	NA	NA	NA	NA	NA
rs2282815	6	15503919	C	A	Intron variant	JARID2	0.0817	0.0573	0.1539	1.006	0.0059	0.5038	0.0563	0.0617	0.3618
rs17576872	6	15401909	G	C	Intron variant	JARID2	-0.1145	0.0811	0.1578	0.999	-0.0009	0.9413	NA	NA	NA
rs55747333	6	15305479	A	G	Intron variant	JARID2	-0.1995	0.1434	0.1641	0.943	-0.0582	0.008623	NA	NA	NA
rs9464779	6	15254805	T	C	Intron variant	JARID2	-0.0739	0.0531	0.1642	1.002	0.002	0.8096	-0.0548	0.0587	0.3501
rs2237161	6	15376230	C	A	Intron variant	JARID2	-0.1027	0.074	0.1656	0.996	-0.0039	0.7241	0.0127	0.0787	0.8722
rs55862621	6	15500384	T	C	Upstream gene variant	JARID2	-0.1018	0.0767	0.1845	1.007	0.0071	0.5316	-0.0917	0.08	0.2516
rs7453429	6	15271696	G	A	Intron variant	JARID2	-0.0833	0.0628	0.1851	0.997	-0.0029	0.7699	-0.0542	0.0697	0.437
rs11756544	6	15397441	C	T	Upstream gene variant	JARID2	-0.0814	0.0617	0.1873	0.988	-0.0123	0.1822	0.0723	0.0669	0.2794
rs12195286	6	15365977	T	C	Intron variant	JARID2	-0.103	0.0794	0.1942	1.016	0.0156	0.1955	-0.1166	0.0875	0.183
rs78855103	6	15244249	T	C	Upstream gene variant	JARID2	-0.1124	0.0873	0.1977	0.998	-0.0023	0.8681	NA	NA	NA
rs742102	6	15516633	A	G	Intron variant	JARID2	-0.187	0.1457	0.1992	1.029	0.0289	0.1807	0.0295	0.1497	0.8438
rs3748063	6	15266139	T	C	Intron variant	JARID2	0.108	0.0882	0.2208	1	0.0004	0.9768	-0.0063	0.1006	0.95
rs80264653	6	15267194	A	G	Intron variant	JARID2	0.108	0.0882	0.2208	1	0	0.9973	-0.0063	0.1006	0.95
rs76484783	6	15436335	A	G	Intron variant	JARID2	0.1453	0.122	0.2339	1.018	0.0176	0.3761	NA	NA	NA
rs9396580	6	15283352	C	G	Intron variant	JARID2	0.1309	0.1101	0.2345	NA	NA	NA	-0.017	0.1246	0.8916
rs555319901	6	15460911	TTTG	T	Intron variant	JARID2	-0.0683	0.0575	0.2352	NA	NA	NA	NA	NA	NA
rs13195345	6	15364430	T	C	Intron variant	JARID2	-0.0738	0.0624	0.2373	0.994	-0.0058	0.5448	-0.0509	0.0681	0.455
rs1322753	6	15279490	A	G	Intron variant	JARID2	-0.0615	0.0528	0.2441	1.001	0.0008	0.925	0.0465	0.0583	0.425
rs66538903	6	15334562	G	GC	Intron variant	JARID2	-0.0613	0.0536	0.2525	1.007	0.0074	0.3906	NA	NA	NA
rs11364502	6	15298148	G	GA	Intron variant	JARID2	-0.0585	0.053	0.2699	1.004	0.004	0.6418	NA	NA	NA
rs17769736	6	15296511	C	A	Intron variant	JARID2	-0.0987	0.0902	0.2741	0.98	-0.0198	0.148	0.0705	0.0959	0.4621
rs7771939	6	15269455	A	G	Intron variant	JARID2	0.0993	0.091	0.2751	1.003	0.0034	0.8123	0.0201	0.1036	0.846
rs79435972	6	15272487	A	C	Intron variant	JARID2	0.0993	0.091	0.2751	1.002	0.0021	0.8809	0.0211	0.1035	0.8384
rs9383045	6	15273348	T	C	Intron variant	JARID2	0.0993	0.091	0.2751	1.003	0.0034	0.8123	0.0208	0.1037	0.8407
rs9637976	6	15274190	T	C	Intron variant	JARID2	0.0993	0.091	0.2751	1.003	0.0033	0.8192	0.0251	0.1036	0.8083
rs67246343	6	15256825	A	ACTTCACACATCCGGGG	Intron variant	JARID2	-0.0629	0.0578	0.2758	NA	NA	NA	NA	NA	NA
rs76105014	6	15245144	T	C	Upstream gene variant	JARID2	0.093	0.0854	0.2763	1.001	0.0014	0.9181	-0.0265	0.098	0.7867
rs10949286	6	15256571	C	A	Intron variant	JARID2	-0.0627	0.058	0.2797	1	0.0003	0.9697	-0.065	0.0634	0.3049
rs10949287	6	15257068	A	G	Intron variant	JARID2	-0.0624	0.0582	0.2835	0.999	-0.0006	0.943	0.0575	0.0638	0.367
rs10949290	6	15263011	A	G	Intron variant	JARID2	-0.0624	0.0582	0.2835	1	-0.0003	0.9759	0.0577	0.0638	0.3659
rs752861	6	15273252	G	A	Intron variant	JARID2	-0.0613	0.0582	0.292	1.002	0.0016	0.8618	-0.082	0.0639	0.1995
rs9396578	6	15280207	T	G	Intron variant	JARID2	0.0714	0.0683	0.296	1.007	0.0068	0.5284	0.0054	0.0776	0.9443
rs10949289	6	15261213	T	A	Intron variant	JARID2	-0.0601	0.058	0.2998	1	0.0003	0.9704	-0.0649	0.0634	0.3062
rs72834541	6	15261724	C	T	Intron variant	JARID2	-0.0601	0.058	0.2998	1	0.0004	0.9624	-0.0649	0.0634	0.3062
rs12175318	6	15276772	T	C	Intron variant	JARID2	0.0947	0.0915	0.3007	1.006	0.0062	0.6646	0.036	0.1037	0.7287
rs150448457	6	15496930	T	C	Missense variant	JARID2	-0.2308	0.2238	0.3026	1.026	0.0255	0.4834	NA	NA	NA
rs1077080	6	15258299	A	C	Intron variant	JARID2	-0.055	0.0537	0.305	1	0.0002	0.9772	0.0435	0.0587	0.4589
rs17619730	6	15257883	A	G	Intron variant	JARID2	-0.1064	0.1042	0.3073	1.019	0.0186	0.3321	NA	NA	NA
rs2237136	6	15465144	T	C	Intron variant	JARID2	-0.0536	0.0539	0.3196	0.999	-0.0015	0.8581	-0.092	0.0607	0.1298
rs2237135	6	15465299	C	T	Intron variant	JARID2	-0.0536	0.0539	0.3199	1.002	0.0017	0.8376	0.092	0.0607	0.1298
rs62395377	6	15336914	G	A	Intron variant	JARID2	-0.0899	0.091	0.3228	0.98	-0.0206	0.1392	0.071	0.0976	0.467
rs62395378	6	15339672	C	T	Intron variant	JARID2	-0.0899	0.091	0.3228	0.978	-0.0224	0.1059	0.0675	0.0974	0.4886
rs7766973	6	15268051	T	C	Intron variant	JARID2	-0.0526	0.0533	0.3237	1	0.0003	0.9736	0.053	0.0586	0.3656
rs3846948	6	15350362	G	T	Intron variant	JARID2	-0.0887	0.0904	0.3267	0.982	-0.0185	0.1811	0.0681	0.0967	0.4813
rs2237137	6	15465119	A	G	Intron variant	JARID2	-0.0517	0.0534	0.333	0.998	-0.0018	0.8279	-0.0965	0.0603	0.1096
rs200918787	6	15352535	G	GC	Intron variant	JARID2	-0.1114	0.1162	0.338	1.022	0.0217	0.3096	NA	NA	NA
rs13195950	6	15396935	C	T	Upstream gene variant	JARID2	-0.0589	0.0616	0.3383	0.988	-0.012	0.1929	0.0614	0.0666	0.3567
rs2299042	6	15464528	C	T	Intron variant	JARID2	-0.0504	0.0536	0.3466	1.002	0.0018	0.8327	0.1007	0.0602	0.0945
6:15365851	6	15365851	CT	C	Intron variant	JARID2	0.0759	0.0811	0.3492	NA	NA	NA	NA	NA	NA
rs6459407	6	15473742	C	T	Intron variant	JARID2	-0.0543	0.0581	0.3504	NA	NA	NA	NA	NA	NA
rs12214771	6	15505095	A	G	Intron variant	JARID2	0.0898	0.0964	0.3516	0.993	-0.0068	0.6656	-0.1577	0.1164	0.1755
6:15352268	6	15352268	T	TC	Intron variant	JARID2	-0.0849	0.0917	0.3545	NA	NA	NA	NA	NA	NA
rs62395380	6	15348609	T	C	Intron variant	JARID2	-0.0849	0.0917	0.3545	1.022	0.0214	0.1297	-0.05	0.0987	0.6126
rs10949294	6	15354613	T	A	Intron variant	JARID2	-0.0937	0.1015	0.356	0.988	-0.0124	0.4818	0.1111	0.1177	0.3449
rs62397317	6	15286797	A	T	Intron variant	JARID2	-0.0803	0.0872	0.357	1.022	0.0218	0.1055	-0.0329	0.095	0.729
rs150430848	6	15379301	G	A	Intron variant	JARID2	-0.1542	0.1687	0.3606	1.009	0.009	0.7358	NA	NA	NA
rs10714991	6	15287358	C	CA	Intron variant	JARID2	-0.0473	0.0522	0.3652	0.992	-0.0077	0.3639	NA	NA	NA
rs13201824	6	15520778	T	G	3 prime UTR variant	JARID2	-0.0549	0.0621	0.3766	1.002	0.002	0.8347	-0.1331	0.0681	0.05057
rs11757415	6	15399692	G	A	Upstream gene variant	JARID2	-0.054	0.0617	0.3816	0.991	-0.0092	0.3221	0.048	0.0663	0.4694
6:15289782	6	15289782	T	TA	Intron variant	JARID2	-0.0981	0.1157	0.3965	NA	NA	NA	NA	NA	NA
rs12209453	6	15291073	A	G	Intron variant	JARID2	-0.0996	0.1179	0.398	1.012	0.0121	0.5495	-0.0019	0.1454	0.9897
rs78825017	6	15374791	T	C	Intron variant	JARID2	0.0807	0.0962	0.4013	0.992	-0.008	0.6149	-0.1588	0.1176	0.1771
rs67180133	6	15357192	CTGAGAG	C	Intron variant	JARID2	-0.0546	0.0656	0.405	NA	NA	NA	NA	NA	NA
rs6901438	6	15270364	T	C	Intron variant	JARID2	0.0678	0.0824	0.4105	0.997	-0.0032	0.8006	-0.0057	0.0915	0.9502
rs2282823	6	15478336	C	T	Intron variant	JARID2	0.059	0.0723	0.4141	0.997	-0.0034	0.7713	0.0522	0.084	0.5345
rs1474587	6	15516709	T	C	Intron variant	JARID2	0.0599	0.0738	0.4166	0.981	-0.0188	0.1012	-0.1102	0.0806	0.1716
rs794788	6	15357299	A	G	Intron variant	JARID2	-0.0528	0.0656	0.4205	1.002	0.0016	0.8781	-0.0795	0.0754	0.2917
rs12206745	6	15298301	G	A	Intron variant	JARID2	-0.0896	0.1119	0.4231	0.987	-0.0134	0.4992	-0.0825	0.1422	0.5617
rs12209539	6	15304437	C	T	Intron variant	JARID2	-0.0896	0.1119	0.4231	0.986	-0.0142	0.4747	-0.0695	0.1423	0.6254
rs12212013	6	15306553	G	A	Intron variant	JARID2	-0.0896	0.1119	0.4231	0.986	-0.0141	0.4853	NA	NA	NA
rs12215596	6	15308120	G	A	Intron variant	JARID2	-0.0896	0.1119	0.4231	0.986	-0.014	0.4812	-0.0695	0.1423	0.6254
rs17713010	6	15301316	G	A	Intron variant	JARID2	-0.0896	0.1119	0.4231	0.986	-0.0139	0.4837	-0.0825	0.1422	0.5617
rs55634912	6	15304873	G	A	Intron variant	JARID2	-0.0896	0.1119	0.4231	0.985	-0.0149	0.4536	-0.0442	0.143	0.7573
rs72834551	6	15299839	G	A	Intron variant	JARID2	-0.0896	0.1119	0.4231	0.985	-0.0151	0.4471	-0.0574	0.1429	0.6879
rs10949291	6	15299232	A	G	Intron variant	JARID2	-0.0896	0.1119	0.4232	1.013	0.013	0.5206	NA	NA	NA
rs11284151	6	15308516	A	AG	Intron variant	JARID2	-0.0896	0.1119	0.4232	1.013	0.0133	0.5074	NA	NA	NA
rs12210592	6	15309252	T	C	Intron variant	JARID2	-0.0896	0.1119	0.4232	1.015	0.015	0.4506	0.0442	0.143	0.7573
rs138851117	6	15302610	T	C	Intron variant	JARID2	-0.0896	0.1119	0.4232	1.014	0.0137	0.4887	0.0825	0.1422	0.5617
rs150638433	6	15302416	A	G	Intron variant	JARID2	-0.0896	0.1119	0.4232	1.014	0.014	0.4792	0.0825	0.1422	0.5617
rs13203744	6	15411576	C	T	Intron variant	JARID2	-0.1423	0.1785	0.4251	1.003	0.0028	0.9263	NA	NA	NA
rs16876278	6	15358457	T	G	Intron variant	JARID2	-0.0944	0.1184	0.4256	1.022	0.0217	0.2655	-0.0334	0.1289	0.7954
rs3759	6	15297910	T	G	Intron variant	JARID2	-0.0568	0.0717	0.4281	1.009	0.0089	0.424	0.0014	0.0773	0.9855
rs760658	6	15505128	T	C	Intron variant	JARID2	0.0641	0.081	0.4288	1.001	0.001	0.9362	-0.0946	0.0958	0.3236
rs10949295	6	15356641	G	C	Intron variant	JARID2	-0.0909	0.1169	0.4366	0.977	-0.023	0.2705	-0.0038	0.1504	0.9801
rs17637773	6	15355253	G	A	Intron variant	JARID2	-0.0909	0.1169	0.4366	0.979	-0.0217	0.2981	-0.0038	0.1504	0.9801
rs11964846	6	15490551	G	A	Intron variant	JARID2	-0.0435	0.057	0.4445	0.99	-0.0097	0.2953	-0.0238	0.0651	0.7148
rs7774429	6	15491390	T	A	Intron variant	JARID2	-0.0435	0.057	0.4445	0.989	-0.0114	0.2164	-0.0237	0.0651	0.7151
rs62397311	6	15255911	T	G	Intron variant	JARID2	-0.1149	0.1504	0.4449	0.998	-0.0025	0.9066	NA	NA	NA
rs6902997	6	15295980	G	T	Intron variant	JARID2	-0.0883	0.1172	0.4512	0.99	-0.0101	0.6178	0.0158	0.1363	0.9075
rs11759828	6	15292396	T	C	Intron variant	JARID2	-0.0882	0.1171	0.4513	1.011	0.0109	0.5914	-0.0019	0.1454	0.9897
rs11759847	6	15292543	A	C	Intron variant	JARID2	-0.0882	0.1171	0.4513	1.01	0.0101	0.6189	0.0241	0.1446	0.8677
rs12192599	6	15288871	T	C	Intron variant	JARID2	-0.0882	0.1171	0.4513	1.012	0.0119	0.557	0.015	0.1451	0.9175
rs12205420	6	15294645	A	G	Intron variant	JARID2	-0.0882	0.1171	0.4513	1.011	0.0109	0.5919	-0.0019	0.1454	0.9897
rs34425330	6	15285795	CAT	C	Intron variant	JARID2	-0.1031	0.1369	0.4516	NA	NA	NA	NA	NA	NA
rs71554527	6	15509758	G	A	Downstream gene variant	JARID2	-0.1273	0.1712	0.4572	1.004	0.0043	0.8855	NA	NA	NA
rs12204124	6	15288663	A	G	Intron variant	JARID2	-0.0856	0.1166	0.4629	1.011	0.0113	0.5765	-0.0055	0.1452	0.9697
rs146001204	6	15509389	A	G	3 prime UTR variant	JARID2	-0.189	0.2574	0.4629	0.988	-0.0124	0.7444	NA	NA	NA
rs12211278	6	15355012	A	C	Intron variant	JARID2	-0.0748	0.102	0.4636	1.017	0.0172	0.3327	-0.0468	0.1254	0.7089
rs13215514	6	15404458	A	C	Intron variant	JARID2	0.0614	0.0838	0.4639	1.007	0.0071	0.5686	0.0445	0.0914	0.6263
rs4715979	6	15482631	T	G	Intron variant	JARID2	-0.0411	0.0571	0.471	1.009	0.0091	0.3265	0.0327	0.065	0.6142
rs1967664	6	15497649	C	T	Upstream gene variant	JARID2	-0.0413	0.0573	0.4711	0.992	-0.0082	0.3759	-0.0281	0.0655	0.6679
rs3841759	6	15473280	C	CGTAA	Intron variant	JARID2	0.0521	0.0723	0.4711	NA	NA	NA	NA	NA	NA
rs9383062	6	15483335	G	T	Intron variant	JARID2	-0.0411	0.0571	0.4713	0.991	-0.0095	0.305	-0.0337	0.065	0.6041
rs707838	6	15352243	G	T	Intron variant	JARID2	-0.0467	0.0655	0.476	0.998	-0.0016	0.8809	0.0853	0.0751	0.2561
rs72834593	6	15345098	A	G	Intron variant	JARID2	-0.1286	0.1813	0.4781	1.043	0.0421	0.1574	NA	NA	NA
rs17619987	6	15403344	G	A	Intron variant	JARID2	0.0949	0.1365	0.4868	1.008	0.0079	0.703	NA	NA	NA
rs13202100	6	15460800	A	G	Intron variant	JARID2	-0.0396	0.0571	0.4874	1.007	0.0072	0.4361	0.0399	0.0652	0.5406
rs17638192	6	15385507	T	C	Intron variant	JARID2	0.0575	0.0835	0.4912	1.009	0.0093	0.4497	0.0197	0.0896	0.8263
rs115848191	6	15473817	A	G	Intron variant	JARID2	-0.146	0.2123	0.4917	1.01	0.0101	0.7484	NA	NA	NA
rs62395390	6	15425655	T	C	Intron variant	JARID2	0.0936	0.1369	0.4942	0.999	-0.0008	0.9762	NA	NA	NA
rs7751800	6	15303675	C	T	Intron variant	JARID2	-0.0625	0.0917	0.4958	0.993	-0.0067	0.6757	-0.0685	0.1042	0.5109
rs116699320	6	15419369	T	A	Intron variant	JARID2	0.0914	0.1342	0.496	1.005	0.0051	0.8046	NA	NA	NA
rs16876210	6	15307884	T	C	Intron variant	JARID2	-0.0624	0.0917	0.496	1.006	0.0063	0.6926	0.0424	0.1048	0.6859
rs9383056	6	15460228	C	T	Intron variant	JARID2	-0.0385	0.0571	0.5	0.992	-0.0077	0.4016	-0.0307	0.0644	0.6341
rs13202955	6	15460838	T	C	Intron variant	JARID2	-0.0382	0.0569	0.5017	1.007	0.0071	0.4449	0.0395	0.0652	0.5445
rs2299043	6	15457170	A	G	Intron variant	JARID2	-0.0382	0.0569	0.5017	NA	NA	NA	0.0348	0.0653	0.5938
rs4712251	6	15449441	G	A	Intron variant	JARID2	-0.0382	0.0569	0.502	0.992	-0.008	0.3882	-0.0331	0.0653	0.6123
rs56372492	6	15354434	T	C	Intron variant	JARID2	-0.0901	0.1344	0.5024	0.966	-0.0341	0.09491	NA	NA	NA
rs13204842	6	15502668	A	G	Intron variant	JARID2	-0.0376	0.0573	0.5122	1.009	0.009	0.3324	0.0288	0.0656	0.661
rs13208563	6	15503220	A	G	Intron variant	JARID2	-0.0376	0.0573	0.5122	1.009	0.009	0.3353	0.0321	0.0661	0.6273
rs13194650	6	15503071	T	A	Intron variant	JARID2	-0.0376	0.0573	0.5125	0.991	-0.0091	0.3305	-0.035	0.0661	0.5961
rs6899342	6	15502269	G	A	Intron variant	JARID2	-0.0376	0.0573	0.5125	0.992	-0.0081	0.384	-0.0333	0.0656	0.612
rs6899343	6	15502273	T	A	Intron variant	JARID2	-0.0376	0.0573	0.5125	0.992	-0.008	0.3916	-0.0333	0.0656	0.612
rs742100	6	15489578	T	C	Intron variant	JARID2	-0.0372	0.0569	0.513	1.011	0.011	0.2323	0.0204	0.0655	0.7549
rs2076056	6	15487782	G	C	Intron variant	JARID2	-0.0372	0.0569	0.5132	0.989	-0.0113	0.2227	-0.0148	0.0654	0.8211
6:15515995	6	15515995	C	CAAAA	Intron variant	JARID2	0.0682	0.1069	0.5233	NA	NA	NA	NA	NA	NA
rs6917591	6	15484733	A	G	Intron variant	JARID2	-0.0362	0.0571	0.5262	1.011	0.0107	0.2464	0.0267	0.0662	0.6863
rs17468929	6	15481321	T	C	Intron variant	JARID2	0.0541	0.0856	0.5275	1.009	0.0088	0.4844	-0.0183	0.0919	0.8422
rs1076635	6	15516078	G	A	Intron variant	JARID2	-0.0382	0.0606	0.5288	NA	NA	NA	0.1052	0.0663	0.1124
rs199567283	6	15257582	T	TGG	Intron variant	JARID2	0.1061	0.1688	0.5297	1.033	0.0322	0.3015	NA	NA	NA
rs78823412	6	15364022	A	G	Intron variant	JARID2	-0.0693	0.1121	0.5365	0.967	-0.0339	0.04506	-0.0022	0.1286	0.9863
rs794787	6	15286819	C	T	Intron variant	JARID2	-0.0364	0.0589	0.5372	1.005	0.005	0.5974	-0.0146	0.066	0.8253
rs4715980	6	15483894	T	C	Intron variant	JARID2	-0.0351	0.057	0.5384	1.011	0.0112	0.2264	0.0297	0.0661	0.6533
rs28505073	6	15284140	G	A	Intron variant	JARID2	-0.0716	0.1164	0.5385	0.983	-0.0172	0.3958	0.0166	0.1429	0.9076
rs62397310	6	15252758	G	A	Upstream gene variant	JARID2-AS1	-0.0464	0.0758	0.5405	1.001	0.0005	0.9685	-0.1116	0.0895	0.2125
rs35868206	6	15474309	A	C	Intron variant	JARID2	-0.0348	0.0571	0.5415	1.01	0.0098	0.2898	0.0305	0.066	0.6439
rs34448705	6	15384820	C	CTATT	Intron variant	JARID2	0.0505	0.0828	0.5423	0.991	-0.0094	0.449	NA	NA	NA
rs13192347	6	15375919	A	G	Intron variant	JARID2	0.0506	0.0833	0.5436	1.01	0.0101	0.4145	0.044	0.0898	0.6239
rs17576233	6	15380874	A	G	Intron variant	JARID2	0.0506	0.0833	0.5436	1.01	0.0103	0.4045	0.0454	0.0897	0.6128
rs35768957	6	15379365	C	CT	Intron variant	JARID2	0.0506	0.0833	0.5438	0.99	-0.0103	0.4156	NA	NA	NA
rs13205612	6	15369898	G	A	Intron variant	JARID2	0.0499	0.0823	0.5439	0.989	-0.0107	0.3746	-0.0225	0.0868	0.7956
rs11966626	6	15503704	G	A	Intron variant	JARID2	-0.0349	0.0576	0.5445	0.992	-0.0078	0.4024	-0.0152	0.0656	0.8163
rs60007665	6	15285334	C	T	Intron variant	JARID2	-0.0531	0.0878	0.545	1.002	0.0024	0.8744	NA	NA	NA
rs17455404	6	15465765	C	T	Intron variant	JARID2	-0.0342	0.0571	0.5484	0.992	-0.0083	0.3687	-0.0312	0.066	0.6362
rs2004884	6	15273862	G	T	Intron variant	JARID2	-0.0318	0.0533	0.5508	1.003	0.0028	0.7341	-0.0597	0.0585	0.3077
rs9370809	6	15281454	C	T	Intron variant	JARID2	0.0326	0.0548	0.5521	0.997	-0.0031	0.7271	-0.0553	0.0631	0.3805
rs13208486	6	15405631	C	T	Intron variant	JARID2	0.0491	0.0827	0.5524	0.988	-0.0118	0.3342	-0.0418	0.0897	0.6417
rs7757613	6	15284527	A	G	Intron variant	JARID2	-0.0523	0.088	0.5524	0.993	-0.0071	0.6264	0.0342	0.0941	0.7161
rs11760101	6	15430608	A	G	Intron variant	JARID2	-0.0768	0.1292	0.5525	1.003	0.0031	0.8813	NA	NA	NA
rs116421029	6	15259300	A	G	Intron variant	JARID2	-0.0849	0.1433	0.5534	1.015	0.0148	0.5427	NA	NA	NA
rs12197673	6	15450494	C	G	Intron variant	JARID2	0.1345	0.2276	0.5545	1.024	0.0241	0.4761	NA	NA	NA
rs71714552	6	15294798	T	TGAG	Intron variant	JARID2	0.1345	0.2276	0.5545	1.013	0.0128	0.6969	NA	NA	NA
rs62395379	6	15346213	T	C	Intron variant	JARID2	-0.0533	0.0907	0.5563	1.022	0.0218	0.1236	-0.0288	0.0989	0.7711
rs35629999	6	15384698	T	C	Intron variant	JARID2	0.0491	0.0837	0.5573	1.009	0.0094	0.4451	0.0223	0.0898	0.8034
rs2299057	6	15377528	C	A	Intron variant	JARID2	0.0486	0.0831	0.5589	0.99	-0.01	0.4168	-0.0415	0.0896	0.6434
rs4715975	6	15449498	T	C	Intron variant	JARID2	-0.0333	0.057	0.5591	1.009	0.0089	0.3369	0.0311	0.066	0.6372
rs35139070	6	15382290	A	G	Intron variant	JARID2	0.0485	0.0831	0.5593	1.013	0.0129	0.2937	0.0361	0.0895	0.6871
rs2237138	6	15463395	C	T	Intron variant	JARID2	-0.0333	0.057	0.5594	0.991	-0.0086	0.3551	-0.0312	0.066	0.6363
rs13205396	6	15375713	T	A	Intron variant	JARID2	0.0485	0.0831	0.5596	0.987	-0.0127	0.3017	-0.0385	0.0896	0.6672
rs35734069	6	15375480	G	A	Intron variant	JARID2	0.0485	0.0831	0.5596	0.987	-0.013	0.2906	-0.0385	0.0896	0.6672
rs66478504	6	15387734	G	A	Intron variant	JARID2	0.0485	0.0831	0.5596	0.987	-0.0133	0.2807	-0.0351	0.0895	0.6949
rs9370811	6	15283411	A	G	Intron variant	JARID2	0.0472	0.081	0.5598	NA	NA	NA	-0.0513	0.0912	0.5735
rs13214720	6	15374533	A	G	Intron variant	JARID2	0.0482	0.083	0.561	1.011	0.011	0.3738	0.0481	0.0898	0.5923
rs707832	6	15335511	A	G	Intron variant	JARID2	-0.0381	0.0655	0.5611	1.001	0.0012	0.9087	-0.0821	0.0752	0.2752
rs707834	6	15348391	C	T	Intron variant	JARID2	-0.0381	0.0655	0.5612	0.999	-0.0014	0.8936	0.0885	0.0751	0.2389
rs77007716	6	15516934	T	C	Intron variant	JARID2	0.0896	0.1547	0.5623	0.944	-0.0572	0.01179	NA	NA	NA
rs79128689	6	15404156	A	G	Intron variant	JARID2	-0.0774	0.1338	0.5628	1.005	0.005	0.8139	NA	NA	NA
rs62397308	6	15242075	A	G	Upstream gene variant	JARID2	-0.0439	0.0759	0.5632	0.999	-0.0006	0.9584	0.0947	0.0897	0.2913
rs56265026	6	15358786	C	T	Intron variant	JARID2	-0.0687	0.1192	0.5643	0.974	-0.0265	0.1773	-0.0528	0.1384	0.7026
rs10570530	6	15331546	C	CAG	Intron variant	JARID2	-0.0582	0.1012	0.5649	NA	NA	NA	NA	NA	NA
rs116398085	6	15395066	T	C	Intron variant	JARID2	0.1479	0.2577	0.566	1.02	0.0199	0.6134	NA	NA	NA
rs149807231	6	15438663	T	TGTAC	Intron variant	JARID2	0.047	0.0834	0.5732	1.01	0.0096	0.4426	NA	NA	NA
rs56123857	6	15433983	A	G	Intron variant	JARID2	0.047	0.0834	0.5732	1.009	0.0088	0.4734	0.0176	0.0903	0.8453
rs17576436	6	15389177	T	C	Intron variant	JARID2	0.0471	0.0835	0.5733	1.012	0.0119	0.335	0.0159	0.0897	0.8596
rs17576710	6	15396379	A	G	Upstream gene variant	JARID2	0.0471	0.0835	0.5733	1.013	0.0128	0.2994	0.0304	0.0905	0.7373
rs66646391	6	15394859	A	ATCT	Intron variant	JARID2	0.0471	0.0835	0.5733	1.013	0.0127	0.3117	NA	NA	NA
rs10484355	6	15394340	G	A	Intron variant	JARID2	0.047	0.0835	0.5735	0.988	-0.0122	0.3222	-0.0128	0.0896	0.8867
rs72836327	6	15437873	T	A	Intron variant	JARID2	0.0469	0.0834	0.5735	0.991	-0.0092	0.4541	-0.0176	0.0903	0.8453
rs35799325	6	15459688	TG	T	Intron variant	JARID2	-0.0319	0.0569	0.5745	0.991	-0.0088	0.3502	NA	NA	NA
rs13194410	6	15371639	A	G	Intron variant	JARID2	0.0463	0.0828	0.5763	1.011	0.0111	0.3704	0.0445	0.0897	0.6194
rs10949288	6	15260506	T	C	Intron variant	JARID2	0.0969	0.174	0.5775	0.985	-0.0154	0.6592	NA	NA	NA
rs115014092	6	15267844	T	A	Intron variant	JARID2	0.0969	0.174	0.5776	1.016	0.0155	0.6565	NA	NA	NA
rs3915734	6	15380895	G	C	Intron variant	JARID2	0.0448	0.0812	0.5811	0.996	-0.0039	0.7653	0.1316	0.0971	0.1752
rs72836328	6	15439323	G	A	Intron variant	JARID2	-0.1076	0.1973	0.5857	0.955	-0.0457	0.1297	NA	NA	NA
rs13192234	6	15500999	A	G	Upstream gene variant	JARID2	-0.0312	0.0573	0.586	1.009	0.0091	0.3277	0.0221	0.066	0.7372
rs13192892	6	15500772	T	C	Upstream gene variant	JARID2	-0.0312	0.0573	0.586	1.009	0.0091	0.3265	0.0221	0.066	0.7372
rs13196869	6	15495152	C	G	Intron variant	JARID2	-0.0312	0.0573	0.586	1.009	0.0088	0.3429	0.0304	0.0664	0.6473
rs13198780	6	15490017	T	C	Intron variant	JARID2	-0.0312	0.0573	0.586	1.009	0.0086	0.357	0.0256	0.0659	0.6978
rs3819396	6	15493030	A	T	Intron variant	JARID2	-0.0312	0.0573	0.586	1.009	0.0088	0.3468	0.0211	0.0657	0.7483
rs742099	6	15496662	T	C	Synonymous variant	JARID2	-0.0312	0.0573	0.586	1.009	0.0087	0.349	0.0304	0.0664	0.6473
rs7756331	6	15493207	G	A	Intron variant	JARID2	-0.0312	0.0573	0.5863	0.991	-0.0088	0.343	-0.0313	0.0664	0.6376
rs7761778	6	15494289	G	A	Intron variant	JARID2	-0.0312	0.0573	0.5863	0.991	-0.0088	0.3451	-0.0205	0.0657	0.7549
rs62396140	6	15522919	T	C	Downstream gene variant	JARID2	0.0744	0.1369	0.587	0.998	-0.0019	0.9394	NA	NA	NA
rs34002211	6	15441643	C	T	Intron variant	JARID2	0.0448	0.0832	0.5902	0.988	-0.012	0.3267	-0.0052	0.0902	0.9545
rs35918625	6	15446442	G	A	Intron variant	JARID2	0.0448	0.0832	0.5902	0.988	-0.0123	0.3159	0.0012	0.09	0.9894
rs36062718	6	15442342	G	A	Intron variant	JARID2	0.0448	0.0832	0.5902	0.988	-0.0117	0.3384	-0.0085	0.0904	0.9247
rs9358058	6	15300772	T	C	Intron variant	JARID2	-0.0954	0.1777	0.5913	0.97	-0.0302	0.2468	NA	NA	NA
rs75371202	6	15514677	T	C	Intron variant	JARID2	0.0856	0.1604	0.5933	0.988	-0.0125	0.642	NA	NA	NA
rs9396579	6	15280984	T	C	Intron variant	JARID2	0.0289	0.0547	0.5978	1.003	0.0029	0.7379	0.0556	0.0631	0.3779
rs7769291	6	15499419	T	C	Upstream gene variant	JARID2	-0.0303	0.0575	0.5979	1.009	0.0089	0.338	0.0252	0.0662	0.7032
rs59272746	6	15274885	T	G	Intron variant	JARID2	0.0478	0.0915	0.6011	1.013	0.0131	0.3823	-0.0086	0.1058	0.9354
rs34808542	6	15251993	A	AG	Upstream gene variant	JARID2-AS1	0.0271	0.052	0.6017	0.997	-0.0028	0.7422	NA	NA	NA
rs11751041	6	15253398	G	T	Upstream gene variant	JARID2-AS1	0.0271	0.052	0.6018	1.002	0.0023	0.7809	-0.0562	0.0585	0.3366
rs9476810	6	15251181	G	A	Upstream gene variant	JARID2-AS1	0.0271	0.052	0.6018	1.003	0.003	0.7117	-0.0622	0.0586	0.2883
rs34825990	6	15278053	T	A	Intron variant	JARID2	0.0286	0.0548	0.602	0.997	-0.0028	0.7496	-0.0514	0.063	0.4149
rs11754102	6	15280256	A	G	Intron variant	JARID2	0.0286	0.0548	0.6021	1.003	0.003	0.7305	0.0522	0.0631	0.4078
rs62397315	6	15280654	A	G	Intron variant	JARID2	0.0286	0.0548	0.6021	1.003	0.0031	0.7218	0.0553	0.0631	0.3805
rs186179617	6	15497831	A	G	Upstream gene variant	JARID2	-0.0919	0.1771	0.6038	0.986	-0.0145	0.5872	NA	NA	NA
rs146793667	6	15500233	T	C	Upstream gene variant	JARID2	-0.0874	0.169	0.6051	0.984	-0.0166	0.5129	NA	NA	NA
rs35947355	6	15507250	A	G	Intron variant	JARID2	-0.0328	0.0657	0.617	1.003	0.0028	0.7769	-0.0967	0.0702	0.1687
rs2327882	6	15269954	C	G	Intron variant	JARID2	-0.0265	0.0534	0.6199	0.998	-0.0018	0.826	0.0615	0.059	0.2975
rs752860	6	15273042	T	C	Intron variant	JARID2	-0.0265	0.0534	0.6199	0.998	-0.0018	0.8249	0.0619	0.059	0.2941
rs7759497	6	15271775	T	C	Intron variant	JARID2	-0.0265	0.0534	0.6199	0.998	-0.0018	0.8272	0.0619	0.059	0.2941
rs9464781	6	15272718	C	T	Intron variant	JARID2	-0.0265	0.0535	0.6201	1.002	0.0022	0.7883	-0.0623	0.059	0.2915
rs9396584	6	15389246	T	C	Intron variant	JARID2	0.0355	0.0728	0.6258	1.001	0.0009	0.9362	-0.0328	0.0812	0.6864
rs2237133	6	15466045	T	G	Intron variant	JARID2	-0.025	0.0524	0.6328	1.005	0.0047	0.5757	NA	NA	NA
rs7743461	6	15363966	G	C	Intron variant	JARID2	-0.1054	0.2215	0.6342	1.007	0.007	0.8301	NA	NA	NA
rs139842749	6	15414485	T	C	Intron variant	JARID2	-0.108	0.2273	0.6346	1.001	0.001	0.9752	NA	NA	NA
rs2299055	6	15398331	A	G	Upstream gene variant	JARID2	0.038	0.0801	0.6354	1.004	0.0039	0.76	-0.1165	0.0943	0.2165
rs17638720	6	15407745	C	T	Intron variant	JARID2	0.0393	0.0836	0.6381	0.99	-0.01	0.4198	-0.0265	0.0897	0.7676
rs7747437	6	15424956	A	G	Intron variant	JARID2	0.0388	0.0836	0.6423	1.013	0.0125	0.311	0.0225	0.0908	0.8039
rs16876416	6	15475410	C	G	Intron variant	JARID2	-0.0428	0.0939	0.6483	0.977	-0.0228	0.1066	-0.0378	0.1056	0.7204
rs35041707	6	15508268	T	C	Intron variant	JARID2	-0.0291	0.0655	0.6568	1	-0.0002	0.9855	-0.1558	0.0706	0.02738
rs2282824	6	15478095	G	A	Intron variant	JARID2	-0.0232	0.0523	0.6578	1.002	0.0021	0.8028	0.0886	0.0593	0.1351
rs13209668	6	15503366	T	C	Intron variant	JARID2	-0.025	0.0575	0.664	1.01	0.0101	0.2803	0.0268	0.0666	0.6874
rs2237146	6	15417235	G	A	Intron variant	JARID2	0.036	0.0833	0.666	0.99	-0.0102	0.4101	-0.0302	0.0905	0.7381
rs35047303	6	15412723	G	A	Intron variant	JARID2	0.036	0.0833	0.666	0.991	-0.0092	0.4552	-0.0343	0.0903	0.7043
rs60924565	6	15509786	T	TG	Downstream gene variant	JARID2	-0.0278	0.0644	0.6662	1.006	0.0055	0.5773	NA	NA	NA
rs7767966	6	15434325	T	G	Intron variant	JARID2	0.0353	0.0823	0.6684	1.008	0.0078	0.5165	0.0192	0.0861	0.8238
rs16876354	6	15440983	C	T	Intron variant	JARID2	0.0352	0.0823	0.6686	0.992	-0.0079	0.5101	-0.0127	0.0861	0.8824
rs1087559	6	15307125	T	C	Intron variant	JARID2	-0.0264	0.0635	0.6773	0.998	-0.0021	0.8393	-0.0339	0.0724	0.639
rs10949292	6	15309916	G	A	Intron variant	JARID2	-0.048	0.1155	0.6775	0.979	-0.0208	0.3223	NA	NA	NA
rs794781	6	15300590	C	A	Intron variant	JARID2	-0.0264	0.0635	0.6775	1.002	0.002	0.843	0.0172	0.0722	0.8122
rs13197919	6	15282334	T	C	Intron variant	JARID2	-0.0662	0.1607	0.6804	0.977	-0.0236	0.3741	-0.0718	0.1855	0.6987
rs35364784	6	15414194	G	T	Intron variant	JARID2	0.0339	0.0831	0.6837	0.988	-0.0125	0.3109	-0.025	0.0901	0.7812
rs7739552	6	15338223	C	T	Intron variant	JARID2	-0.0277	0.0687	0.6863	0.996	-0.0042	0.7155	0.0172	0.0777	0.8249
rs2237148	6	15412164	C	T	Intron variant	JARID2	0.0326	0.0807	0.6865	0.993	-0.0066	0.6069	0.1227	0.0946	0.1946
rs4712250	6	15415157	A	G	Intron variant	JARID2	0.0325	0.0807	0.6869	NA	NA	NA	NA	NA	NA
rs2237126	6	15481103	C	T	Intron variant	JARID2	0.0239	0.0604	0.6926	1.008	0.0077	0.4207	0.0531	0.0703	0.4499
rs2237127	6	15481093	C	A	Intron variant	JARID2	0.0239	0.0604	0.6926	1.008	0.0077	0.4212	0.0531	0.0703	0.4499
rs147752045	6	15268133	C	CCATGAAGTGTACAT	Intron variant	JARID2	0.0399	0.1036	0.7002	NA	NA	NA	NA	NA	NA
rs6919296	6	15334092	C	T	Intron variant	JARID2	-0.0391	0.1016	0.7002	0.987	-0.0133	0.4523	0.0556	0.1207	0.6452
rs11753952	6	15350455	A	G	Intron variant	JARID2	-0.0391	0.1016	0.7005	1.014	0.0142	0.4217	-0.0701	0.1217	0.5644
rs62395381	6	15372055	T	C	Intron variant	JARID2	0.0527	0.1391	0.7049	1.001	0.0014	0.9539	NA	NA	NA
rs17619975	6	15402752	G	T	Intron variant	JARID2	0.0526	0.1391	0.7052	1	-0.0001	0.9959	-0.1201	0.1661	0.4698
rs11759478	6	15351708	G	C	Intron variant	JARID2	-0.0439	0.1163	0.7055	0.981	-0.0187	0.3636	0.0439	0.1398	0.7535
rs12211777	6	15349915	G	C	Intron variant	JARID2	-0.0439	0.1163	0.7055	0.981	-0.0191	0.3542	0.0348	0.1401	0.8041
rs16876250	6	15349220	G	A	Intron variant	JARID2	-0.0439	0.1163	0.7055	0.982	-0.0186	0.3672	0.0348	0.1401	0.8041
rs72834590	6	15341678	G	C	Intron variant	JARID2	-0.0439	0.1163	0.7055	0.981	-0.0193	0.3509	-0.0034	0.1506	0.9817
rs12198692	6	15340471	C	G	Intron variant	JARID2	-0.0439	0.1163	0.7057	1.02	0.0199	0.3345	-0.0193	0.1411	0.891
rs138810016	6	15343733	T	TAA	Intron variant	JARID2	-0.0439	0.1163	0.7057	1.02	0.0197	0.349	NA	NA	NA
rs6935879	6	15334183	T	C	Intron variant	JARID2	-0.0439	0.1163	0.7057	1.018	0.0181	0.3796	-0.0171	0.1388	0.9018
rs794780	6	15293548	A	T	Intron variant	JARID2	-0.023	0.0613	0.7069	0.996	-0.0036	0.7082	0.0118	0.0686	0.8638
rs17619808	6	15301683	T	C	Intron variant	JARID2	0.0642	0.1732	0.711	0.998	-0.0023	0.9428	-0.4053	0.2363	0.0863
rs16876291	6	15363384	A	G	Intron variant	JARID2	0.0477	0.1298	0.7132	0.99	-0.0101	0.6289	0.0713	0.139	0.608
rs2179168	6	15477030	G	A	Intron variant	JARID2	0.0229	0.0631	0.7168	0.996	-0.0038	0.708	0.0595	0.0754	0.43
rs192349796	6	15338891	G	C	Intron variant	JARID2	-0.0712	0.1977	0.7189	1.025	0.0249	0.3793	NA	NA	NA
6:15480700	6	15480700	C	G	Intron variant	JARID2	0.0198	0.06	0.7411	NA	NA	NA	NA	NA	NA
rs2237128	6	15479795	T	C	Intron variant	JARID2	0.0198	0.06	0.7411	0.992	-0.0081	0.3929	-0.0605	0.0691	0.3812
rs34764533	6	15429034	G	A	Intron variant	JARID2	0.0272	0.0826	0.7421	0.989	-0.0106	0.3807	-0.0197	0.0859	0.8189
6:15279120	6	15279120	T	C	Intron variant	JARID2	-0.0534	0.1629	0.7429	NA	NA	NA	NA	NA	NA
rs115907768	6	15273533	T	G	Intron variant	JARID2	-0.0534	0.1629	0.7429	0.976	-0.0247	0.3513	-0.0742	0.1858	0.6899
rs147761853	6	15273801	A	G	Intron variant	JARID2	-0.0534	0.1629	0.7429	0.976	-0.0245	0.3552	-0.0742	0.1858	0.6899
rs34340185	6	15279157	A	G	Intron variant	JARID2	-0.0534	0.1629	0.7429	0.977	-0.0234	0.3785	-0.0742	0.1858	0.6899
rs71551043	6	15269509	T	G	Intron variant	JARID2	-0.0534	0.1629	0.7429	0.976	-0.0244	0.3579	-0.0756	0.186	0.6845
rs71551046	6	15279858	T	C	Intron variant	JARID2	-0.0534	0.1629	0.7429	0.977	-0.0235	0.3752	-0.0742	0.1858	0.6899
rs72098212	6	15260169	A	AGTT	Intron variant	JARID2	-0.0534	0.1629	0.7429	0.978	-0.022	0.4165	NA	NA	NA
rs144184252	6	15273285	G	A	Intron variant	JARID2	-0.0534	0.1629	0.7431	1.025	0.0247	0.3516	0.0742	0.1858	0.6899
rs77849576	6	15274180	C	G	Intron variant	JARID2	0.0361	0.1102	0.7434	0.986	-0.0142	0.4356	0.1001	0.125	0.4231
rs183224319	6	15278737	G	A	Intron variant	JARID2	0.036	0.1102	0.7437	1.015	0.0151	0.4075	-0.0971	0.1248	0.4368
rs60952652	6	15256326	G	A	Intron variant	JARID2	0.036	0.1102	0.7437	1.014	0.0142	0.4356	-0.1228	0.1206	0.3086
rs2049950	6	15479224	T	C	Intron variant	JARID2	0.0196	0.06	0.7442	0.992	-0.0082	0.3883	-0.0587	0.0691	0.3953
rs2072822	6	15517659	A	C	Intron variant	JARID2	-0.0197	0.0608	0.7456	1.001	0.0007	0.9432	0.0872	0.0666	0.1903
rs2299051	6	15419811	G	A	Intron variant	JARID2	0.0266	0.0826	0.7472	0.991	-0.0094	0.4361	-0.0248	0.0861	0.7729
rs707831	6	15334789	T	C	Intron variant	JARID2	-0.0256	0.0796	0.7475	0.996	-0.0036	0.7704	-0.0447	0.0901	0.6196
rs80275674	6	15331092	A	G	Intron variant	JARID2	-0.0484	0.1503	0.7475	0.993	-0.0073	0.7448	NA	NA	NA
rs9383048	6	15343836	A	C	Intron variant	JARID2	-0.0256	0.0796	0.7475	0.996	-0.0038	0.7542	-0.0449	0.0903	0.6186
rs2049951	6	15480898	C	T	Intron variant	JARID2	0.0188	0.0604	0.7553	1.008	0.0079	0.4112	0.0531	0.0703	0.4499
rs727734	6	15475051	T	A	Intron variant	JARID2	0.0188	0.0604	0.7553	1.008	0.0083	0.3869	0.0517	0.0703	0.4617
rs2179167	6	15481379	T	C	Intron variant	JARID2	0.0188	0.0604	0.7556	0.992	-0.0081	0.3984	-0.0531	0.0703	0.4499
rs1546851	6	15482441	T	C	Intron variant	JARID2	0.0186	0.0604	0.7588	0.992	-0.0082	0.3945	-0.0499	0.0703	0.4778
rs70996550	6	15428488	CT	C	Intron variant	JARID2	0.0253	0.0835	0.7616	1.011	0.0112	0.3718	NA	NA	NA
rs6941859	6	15421404	G	A	Intron variant	JARID2	0.0247	0.0825	0.7648	0.988	-0.012	0.3183	-0.0199	0.086	0.8168
rs76830930	6	15281417	A	G	Intron variant	JARID2	0.0269	0.0905	0.7663	1.01	0.0102	0.4947	-0.009	0.1052	0.9317
rs61296041	6	15420960	C	T	Intron variant	JARID2	0.0247	0.0835	0.767	0.991	-0.0089	0.4681	-0.0312	0.0881	0.7235
rs150060035	6	15271158	G	C	Intron variant	JARID2	0.0267	0.0903	0.7674	0.987	-0.0127	0.3951	0.0012	0.1059	0.9913
rs150528805	6	15271109	C	T	Intron variant	JARID2	0.0267	0.0903	0.7674	0.988	-0.0116	0.4365	0.0001	0.1056	0.9993
rs60410720	6	15269219	A	G	Intron variant	JARID2	0.0267	0.0902	0.7674	1.012	0.0119	0.4259	0.0009	0.1056	0.9929
rs724971	6	15271364	C	T	Intron variant	JARID2	0.0267	0.0903	0.7674	0.988	-0.0116	0.4354	0.0001	0.1056	0.9993
rs79292582	6	15264190	T	C	Intron variant	JARID2	0.0267	0.0902	0.7674	1.013	0.0127	0.3929	0.0009	0.1056	0.9929
rs35360051	6	15511409	T	C	Downstream gene variant	JARID2	-0.019	0.0645	0.7684	1.001	0.0012	0.8975	-0.1146	0.069	0.09667
6:15468519	6	15468519	C	CAA	Intron variant	JARID2	0.0506	0.1722	0.769	NA	NA	NA	NA	NA	NA
rs115247412	6	15261568	T	C	Intron variant	JARID2	0.026	0.09	0.7723	NA	NA	NA	NA	NA	NA
rs78965284	6	15263354	T	G	Intron variant	JARID2	0.026	0.09	0.7723	NA	NA	NA	-0.0001	0.1058	0.9995
rs56111601	6	15380674	A	G	Intron variant	JARID2	-0.0388	0.1367	0.7765	0.953	-0.0478	0.02394	-0.1571	0.1563	0.3149
rs140885417	6	15359727	C	CTA	Intron variant	JARID2	-0.0254	0.0911	0.7802	0.998	-0.0017	0.9039	NA	NA	NA
rs9396591	6	15516285	A	G	Intron variant	JARID2	-0.0165	0.06	0.7833	1.002	0.0015	0.8716	0.0822	0.0662	0.2142
rs11751391	6	15279379	G	A	Intron variant	JARID2	-0.0204	0.0746	0.7843	0.997	-0.0033	0.788	-0.1231	0.0893	0.1679
rs11759040	6	15268260	A	G	Intron variant	JARID2	-0.0204	0.0746	0.7845	1.002	0.0015	0.9031	0.131	0.0896	0.1438
rs56366282	6	15280286	T	C	Intron variant	JARID2	-0.0565	0.2109	0.7887	0.984	-0.0165	0.6111	NA	NA	NA
rs2064098	6	15476605	G	T	Intron variant	JARID2	0.0161	0.0604	0.7897	1.008	0.0078	0.4136	0.0694	0.07	0.3213
rs2282822	6	15478841	C	T	Intron variant	JARID2	0.0161	0.0604	0.7897	1.008	0.0076	0.427	0.0716	0.07	0.306
rs2299037	6	15477330	G	A	Intron variant	JARID2	0.0161	0.0604	0.7897	1.008	0.0075	0.4306	0.0708	0.07	0.3119
rs6912499	6	15478311	G	A	Intron variant	JARID2	0.0161	0.0604	0.7897	1.008	0.0076	0.4247	0.0716	0.07	0.306
rs794797	6	15336517	A	T	Intron variant	JARID2	-0.0206	0.0795	0.795	0.996	-0.0039	0.7517	-0.0564	0.0897	0.5296
rs707835	6	15348954	G	A	Intron variant	JARID2	-0.0206	0.0795	0.7954	1.004	0.0043	0.7238	0.0567	0.0899	0.5284
rs72444004	6	15257133	T	TTGG	Intron variant	JARID2	-0.0596	0.2301	0.7957	1.016	0.0163	0.6566	NA	NA	NA
rs111997666	6	15335416	T	C	Intron variant	JARID2	-0.0426	0.1758	0.8084	0.992	-0.008	0.7865	0.0744	0.1804	0.6801
rs113112001	6	15335399	T	C	Intron variant	JARID2	-0.0426	0.1758	0.8084	0.993	-0.0073	0.8058	0.0744	0.1804	0.6801
rs114542940	6	15301951	T	C	Intron variant	JARID2	-0.0426	0.1758	0.8084	0.986	-0.014	0.6342	0.0892	0.18	0.6203
rs143101032	6	15299323	A	ATCT	Intron variant	JARID2	-0.0426	0.1758	0.8084	0.989	-0.0112	0.7084	NA	NA	NA
rs16876202	6	15301311	A	G	Intron variant	JARID2	-0.0426	0.1758	0.8084	0.987	-0.0133	0.651	0.0892	0.18	0.6203
rs16876240	6	15344622	C	G	Intron variant	JARID2	-0.0426	0.1758	0.8084	0.992	-0.0076	0.7982	0.1092	0.1864	0.5582
rs3857640	6	15340159	C	T	Intron variant	JARID2	-0.0426	0.1758	0.8084	1.007	0.0074	0.8033	-0.1092	0.1864	0.5582
rs61520747	6	15306768	A	C	Intron variant	JARID2	-0.0426	0.1758	0.8084	0.987	-0.0129	0.661	0.0892	0.18	0.6203
rs112134024	6	15424524	C	CCTT	Intron variant	JARID2	0.023	0.0951	0.8086	0.997	-0.0031	0.8434	NA	NA	NA
rs3215464	6	15525109	C	CT	Downstream gene variant	JARID2	0.0124	0.0527	0.8144	NA	NA	NA	NA	NA	NA
rs76855222	6	15278429	CT	C	Intron variant	JARID2	-0.0137	0.0609	0.8225	0.998	-0.0018	0.8563	NA	NA	NA
rs75833347	6	15344712	A	G	Intron variant	JARID2	-0.0229	0.1093	0.8339	0.987	-0.0129	0.48	0.0318	0.1292	0.8056
rs2251828	6	15479363	G	A	Intron variant	JARID2	0.0121	0.06	0.8399	1.008	0.0076	0.4251	0.0744	0.0688	0.2791
rs2237111	6	15502823	A	T	Intron variant	JARID2	0.0117	0.0606	0.8474	0.993	-0.0075	0.4352	-0.0755	0.0699	0.2805
rs2237114	6	15500149	T	C	Upstream gene variant	JARID2	0.0117	0.0606	0.8474	0.993	-0.0069	0.4692	-0.0807	0.07	0.2487
rs2237115	6	15499985	T	C	Upstream gene variant	JARID2	0.0117	0.0606	0.8474	0.994	-0.0065	0.4993	-0.0833	0.07	0.2337
rs4712252	6	15495650	A	C	Intron variant	JARID2	0.0117	0.0606	0.8474	0.993	-0.0075	0.4356	-0.0674	0.0697	0.3339
rs7763132	6	15339862	A	G	Intron variant	JARID2	-0.0138	0.0726	0.849	1.008	0.0076	0.5357	-0.0089	0.0838	0.9153
rs7740387	6	15338909	C	A	Intron variant	JARID2	-0.0138	0.0726	0.8491	0.992	-0.0081	0.5078	0.0209	0.0835	0.8019
rs11969197	6	15285655	T	C	Intron variant	JARID2	-0.0201	0.1056	0.8493	0.992	-0.0076	0.6576	0.0125	0.109	0.9089
rs34488826	6	15255694	C	G	Intron variant	JARID2	0.032	0.1721	0.8525	0.978	-0.0225	0.4201	-0.0871	0.1942	0.6538
rs3800496	6	15510332	T	C	Downstream gene variant	JARID2	0.011	0.0596	0.8533	1.002	0.0024	0.7961	0.0953	0.0659	0.1481
rs142286503	6	15483154	A	AC	Intron variant	JARID2	-0.0251	0.1357	0.8534	0.951	-0.0498	0.01939	NA	NA	NA
rs78734603	6	15490738	A	G	Intron variant	JARID2	-0.0251	0.1357	0.8534	0.955	-0.0456	0.02819	-0.1233	0.1545	0.4248
rs2237129	6	15475938	C	A	Intron variant	JARID2	0.011	0.0604	0.8553	1.009	0.0086	0.3713	0.0694	0.07	0.3213
rs2237131	6	15474877	C	T	Intron variant	JARID2	0.011	0.0604	0.8553	1.008	0.0082	0.3906	0.0694	0.07	0.3213
rs2064100	6	15476048	A	G	Intron variant	JARID2	0.011	0.0604	0.8556	0.992	-0.0085	0.3765	-0.0694	0.07	0.3213
rs111948719	6	15497863	C	CAG	Upstream gene variant	JARID2	-0.0234	0.1343	0.8617	NA	NA	NA	NA	NA	NA
rs11432586	6	15499343	CT	C	Upstream gene variant	JARID2	-0.0234	0.1343	0.8617	0.949	-0.0527	0.01191	NA	NA	NA
rs140869333	6	15465862	CT	C	Intron variant	JARID2	-0.0234	0.1343	0.8617	0.95	-0.0512	0.01521	NA	NA	NA
rs71889382	6	15468392	T	TTC	Intron variant	JARID2	-0.0234	0.1343	0.8617	NA	NA	NA	NA	NA	NA
rs76435383	6	15471361	T	C	Intron variant	JARID2	-0.0234	0.1343	0.8617	0.953	-0.0482	0.01873	-0.1371	0.1539	0.3732
rs77777716	6	15472816	T	G	Intron variant	JARID2	-0.0234	0.1343	0.8617	0.954	-0.0466	0.02308	-0.0801	0.1482	0.5889
rs707839	6	15352312	G	C	Intron variant	JARID2	-0.0131	0.0791	0.8686	1.004	0.0039	0.7519	0.0569	0.0899	0.5268
rs78723060	6	15296993	T	C	Intron variant	JARID2	0.0173	0.1055	0.8698	0.995	-0.0046	0.7889	0.0911	0.1172	0.4372
rs55679817	6	15338310	A	G	Intron variant	JARID2	-0.0349	0.226	0.8771	1.013	0.0128	0.7012	NA	NA	NA
rs201683267	6	15244170	C	CTTTT	Upstream gene variant	JARID2	-0.0268	0.1747	0.8783	NA	NA	NA	NA	NA	NA
rs34229995	6	15244018	G	C	Upstream gene variant	JARID2	-0.0268	0.1747	0.8783	1.023	0.0224	0.4256	0.0674	0.199	0.7349
rs71551042	6	15256320	C	G	Intron variant	JARID2	-0.0227	0.172	0.8952	0.977	-0.0232	0.4163	NA	NA	NA
6:15513744	6	15513744	T	G	Downstream gene variant	JARID2	-0.0079	0.0603	0.8955	NA	NA	NA	NA	NA	NA
rs77360865	6	15279899	T	A	Intron variant	JARID2	-0.0124	0.0951	0.8963	0.999	-0.0013	0.9292	-0.0314	0.1085	0.7724
rs2282818	6	15503546	A	G	Intron variant	JARID2	0.0078	0.0606	0.8971	0.991	-0.0089	0.3497	-0.0688	0.0688	0.3177
rs9383046	6	15281568	A	G	Intron variant	JARID2	-0.0076	0.0601	0.899	1.003	0.0033	0.7331	0.0522	0.0694	0.4523
rs114190931	6	15339366	T	C	Intron variant	JARID2	-0.0177	0.1399	0.8996	1.021	0.0207	0.414	-0.0799	0.1756	0.6492
rs7769631	6	15264368	C	T	Intron variant	JARID2	0.0112	0.09	0.9008	0.989	-0.0112	0.4503	0.0012	0.0992	0.9907
rs1000399	6	15266601	T	C	Intron variant	JARID2	0.0112	0.09	0.9009	1.012	0.0123	0.4076	-0.0021	0.0994	0.9833
rs35844314	6	15511051	C	T	Downstream gene variant	JARID2	-0.0078	0.0641	0.9028	0.998	-0.0022	0.8152	0.1179	0.0689	0.08698
rs11965232	6	15260079	G	A	Intron variant	JARID2	0.0107	0.0897	0.9053	0.989	-0.0112	0.448	-0.0045	0.099	0.9634
rs16876166	6	15257945	G	A	Intron variant	JARID2	0.0107	0.0897	0.9053	0.989	-0.0108	0.463	-0.0007	0.0983	0.9944
rs16876169	6	15258668	C	A	Intron variant	JARID2	0.0107	0.0897	0.9053	0.988	-0.0116	0.4303	-0.004	0.0981	0.9674
rs73359692	6	15256729	G	A	Intron variant	JARID2	0.0107	0.0897	0.9053	0.99	-0.0097	0.5093	0.0018	0.0983	0.9851
rs11962776	6	15260153	A	C	Intron variant	JARID2	0.0107	0.0897	0.9054	1.011	0.0109	0.4604	0.0045	0.099	0.9634
rs11966818	6	15259116	A	G	Intron variant	JARID2	0.0107	0.0897	0.9054	1.011	0.011	0.4555	0.0045	0.099	0.9634
rs16876182	6	15261147	T	C	Intron variant	JARID2	0.0107	0.0897	0.9054	1.011	0.0108	0.4644	0.0328	0.0981	0.7381
rs4310061	6	15259168	T	C	Intron variant	JARID2	0.0107	0.0897	0.9054	1.011	0.0109	0.4618	0.0045	0.099	0.9634
rs57650809	6	15262185	C	G	Intron variant	JARID2	0.0107	0.0897	0.9054	1.011	0.0108	0.4649	0.0045	0.099	0.9634
rs73359693	6	15256925	A	G	Intron variant	JARID2	0.0107	0.0897	0.9054	1.011	0.0109	0.4586	0.0007	0.0983	0.9944
6:15356783	6	15356783	AT	A	Intron variant	JARID2	-0.0261	0.2207	0.9057	NA	NA	NA	NA	NA	NA
rs55844991	6	15344080	G	A	Intron variant	JARID2	-0.0261	0.2207	0.9057	0.988	-0.0117	0.724	NA	NA	NA
rs72834579	6	15331506	G	A	Intron variant	JARID2	-0.0261	0.2207	0.9057	0.987	-0.0134	0.6882	NA	NA	NA
rs72834592	6	15341972	C	A	Intron variant	JARID2	-0.0261	0.2207	0.9057	0.987	-0.013	0.6959	NA	NA	NA
rs72834596	6	15349689	C	T	Intron variant	JARID2	-0.0261	0.2207	0.9057	0.989	-0.0111	0.7388	NA	NA	NA
rs138128023	6	15330717	T	TC	Intron variant	JARID2	-0.0261	0.2207	0.9058	1.016	0.0158	0.6408	NA	NA	NA
rs147773809	6	15340118	T	TCA	Intron variant	JARID2	-0.0261	0.2207	0.9058	NA	NA	NA	NA	NA	NA
rs186778070	6	15332000	A	G	Intron variant	JARID2	-0.0261	0.2207	0.9058	1.012	0.0119	0.721	NA	NA	NA
rs56001668	6	15361770	A	G	Intron variant	JARID2	-0.0261	0.2207	0.9058	1.013	0.0128	0.701	NA	NA	NA
rs72834582	6	15332088	A	G	Intron variant	JARID2	-0.0261	0.2207	0.9058	1.012	0.0124	0.7094	NA	NA	NA
rs72834583	6	15332490	A	G	Intron variant	JARID2	-0.0261	0.2207	0.9058	1.012	0.0122	0.7136	NA	NA	NA
rs72834585	6	15332859	A	G	Intron variant	JARID2	-0.0261	0.2207	0.9058	1.013	0.0129	0.6975	NA	NA	NA
rs72834586	6	15334529	A	G	Intron variant	JARID2	-0.0261	0.2207	0.9058	1.017	0.0168	0.6172	NA	NA	NA
rs72834587	6	15335417	A	G	Intron variant	JARID2	-0.0261	0.2207	0.9058	1.012	0.0115	0.7297	NA	NA	NA
rs72834591	6	15341725	A	G	Intron variant	JARID2	-0.0261	0.2207	0.9058	1.014	0.0143	0.6664	NA	NA	NA
rs72834598	6	15350803	T	C	Intron variant	JARID2	-0.0261	0.2207	0.9058	1.011	0.0105	0.7515	NA	NA	NA
rs75432242	6	15452760	C	T	Intron variant	JARID2	-0.0152	0.1365	0.9112	1.049	0.0476	0.02303	0.2032	0.1564	0.1938
rs62396138	6	15507065	A	G	Intron variant	JARID2	0.0097	0.0942	0.9178	1.003	0.0029	0.8455	0.0604	0.1095	0.5811
rs75352770	6	15244210	G	A	Upstream gene variant	JARID2	-0.0086	0.0872	0.9218	0.989	-0.0106	0.467	0.0007	0.1024	0.9944
rs76358186	6	15241548	C	T	Upstream gene variant	JARID2	-0.0086	0.0872	0.9218	0.99	-0.0104	0.4759	0.0027	0.1024	0.9789
rs151235449	6	15361021	G	C	Intron variant	JARID2	-0.0181	0.1863	0.9226	1.02	0.0202	0.4871	-0.2814	0.223	0.207
rs56186721	6	15504875	T	C	Intron variant	JARID2	-0.0128	0.133	0.9234	0.961	-0.0399	0.04785	-0.1463	0.1513	0.3335
rs139096317	6	15504364	CTGTT	C	Intron variant	JARID2	0.0056	0.068	0.9343	0.999	-0.0009	0.9376	NA	NA	NA
rs9396590	6	15514499	G	A	Downstream gene variant	JARID2	-0.0041	0.0593	0.9446	0.995	-0.0048	0.6021	-0.0643	0.0661	0.3307
rs62396139	6	15511853	T	C	Downstream gene variant	JARID2	0.0062	0.0918	0.9461	1.006	0.0056	0.6999	0.0891	0.1064	0.4025
rs6937379	6	15525997	A	G	Downstream gene variant	JARID2	0.0041	0.0622	0.9473	1	0.0003	0.9745	-0.1055	0.0694	0.1284
rs62395417	6	15462037	T	C	Intron variant	JARID2	-0.006	0.0919	0.9477	1	0.0001	0.9935	0.0319	0.1065	0.7644
rs144538209	6	15419166	C	T	Intron variant	JARID2	0.0102	0.1655	0.9507	0.994	-0.0064	0.7877	NA	NA	NA
rs62395391	6	15429011	T	C	Intron variant	JARID2	0.0053	0.0932	0.9545	0.999	-0.0007	0.9627	0.0803	0.1073	0.454
rs150956399	6	15272790	G	A	Intron variant	JARID2	-0.011	0.2027	0.9568	0.972	-0.0284	0.4131	NA	NA	NA
rs76355312	6	15252696	T	C	Upstream gene variant	JARID2-AS1	0.0049	0.1	0.9606	0.988	-0.0119	0.4691	0.0577	0.1199	0.6306
rs114014642	6	15253167	A	G	Upstream gene variant	JARID2-AS1	-0.0039	0.0854	0.9634	1.011	0.0106	0.4664	-0.0035	0.1023	0.9725
rs116661759	6	15251537	A	G	Upstream gene variant	JARID2-AS1	-0.0039	0.0854	0.9634	1.011	0.0108	0.4603	-0.0035	0.1023	0.9725
rs140312382	6	15253697	T	TC	Upstream gene variant	JARID2-AS1	-0.0039	0.0854	0.9634	1.01	0.0102	0.495	NA	NA	NA
rs148916699	6	15252083	T	C	Upstream gene variant	JARID2-AS1	-0.0039	0.0854	0.9634	1.011	0.0107	0.4644	-0.0035	0.1023	0.9725
rs75050552	6	15253840	T	G	Upstream gene variant	JARID2-AS1	-0.0039	0.0854	0.9634	1.012	0.0123	0.4027	-0.0076	0.1023	0.9409
rs76537144	6	15251456	C	T	Upstream gene variant	JARID2-AS1	-0.0039	0.0854	0.9635	0.989	-0.0108	0.4587	0.0035	0.1023	0.9725
rs77004759	6	15254643	T	A	Intron variant	JARID2	-0.0039	0.0854	0.9635	0.989	-0.0111	0.449	0.0065	0.1021	0.9495
rs58139574	6	15467944	T	G	Intron variant	JARID2	0.0041	0.0927	0.9646	1.003	0.003	0.8343	0.0515	0.1052	0.6243
rs62395398	6	15455824	A	G	Intron variant	JARID2	0.0041	0.0927	0.9646	1.004	0.0035	0.8082	0.0486	0.1055	0.6453
rs62395420	6	15468098	A	C	Intron variant	JARID2	0.0041	0.0927	0.9646	1.002	0.0023	0.8759	0.0612	0.1057	0.5626
rs78933673	6	15265806	G	C	Intron variant	JARID2	0.0036	0.0933	0.9691	0.981	-0.0189	0.2326	-0.0455	0.1103	0.68
rs17712950	6	15265918	A	G	Intron variant	JARID2	0.0036	0.0933	0.9693	1.019	0.0193	0.2245	0.0455	0.1103	0.68
rs72834553	6	15301420	C	T	Intron variant	JARID2	-0.0049	0.1345	0.971	1.004	0.0039	0.852	NA	NA	NA
rs74385450	6	15254996	T	C	Intron variant	JARID2	0.0035	0.1086	0.974	0.982	-0.0178	0.3178	0.1262	0.1162	0.2777
rs9370810	6	15283392	G	T	Intron variant	JARID2	0.0025	0.0877	0.9776	0.993	-0.007	0.6377	NA	NA	NA
rs112654238	6	15526317	A	G	Downstream gene variant	JARID2	-0.0034	0.2132	0.9873	1.02	0.0202	0.5453	NA	NA	NA
rs35147300	6	15254767	T	C	Intron variant	JARID2	-0.0023	0.1773	0.9896	0.977	-0.0229	0.4137	-0.103	0.1986	0.6039
rs115898872	6	15289672	T	C	Intron variant	JARID2	0.0012	0.1059	0.9911	0.994	-0.0061	0.7242	0.1079	0.1176	0.3586
rs145244762	6	15285607	T	C	Intron variant	JARID2	0.0012	0.1059	0.9911	0.994	-0.0062	0.7217	0.0861	0.1175	0.4636
6:15289633	6	15289633	C	CTATTA	Intron variant	JARID2	-0.0018	0.1916	0.9927	NA	NA	NA	NA	NA	NA
rs7292124	22	35419122	C	T	Non coding transcript exon variant	ISX	0.6948	0.1242	2.198e-08	0.987	-0.0132	0.481	NA	NA	NA
rs5999634	22	35327473	C	T	Intron variant	ISX	0.2501	0.0859	0.003617	1.003	0.003	0.8165	-0.0036	0.0896	0.9683
rs139759153	22	35187585	G	A	Intergenic region	RP1-288L1.4-ISX	-0.3699	0.132	0.005063	0.982	-0.0177	0.3898	NA	NA	NA
rs117192313	22	35331823	G	A	Intron variant	ISX	0.2774	0.1096	0.01138	1.023	0.0228	0.1911	0.0722	0.1257	0.5659
rs2097365	22	35332912	A	G	Intron variant	ISX	0.2773	0.1096	0.01138	0.977	-0.0229	0.1887	-0.0677	0.1258	0.5908
rs80042482	22	35323215	T	A	Intron variant	ISX	0.2774	0.1096	0.01138	1.025	0.0248	0.1561	0.1086	0.1259	0.3883
rs9619488	22	35326442	C	T	Intron variant	ISX	0.2774	0.1096	0.01138	1.024	0.0235	0.1784	0.0902	0.1256	0.4725
rs9619491	22	35332002	G	T	Intron variant	ISX	0.2774	0.1096	0.01138	1.023	0.023	0.1885	0.0722	0.1257	0.5659
rs9622070	22	35324850	A	G	Intron variant	ISX	0.2773	0.1096	0.01138	0.977	-0.0233	0.1814	-0.0727	0.1255	0.5624
rs9622073	22	35331547	C	T	Intron variant	ISX	0.2774	0.1096	0.01138	1.023	0.0224	0.1984	0.0722	0.1257	0.5659
rs75937152	22	35276035	G	C	Intergenic region	RP1-288L1.4-ISX	-0.336	0.1345	0.01251	1.005	0.0051	0.8182	NA	NA	NA
rs150063480	22	35233778	T	C	Intergenic region	RP1-288L1.4-ISX	-0.4629	0.2002	0.0208	0.998	-0.0024	0.9357	NA	NA	NA
rs9619475	22	35231411	T	C	Intergenic region	RP1-288L1.4-ISX	-0.1212	0.0528	0.02166	1	-0.0001	0.9905	-0.0044	0.0584	0.9399
rs5995002	22	35191923	C	A	Intergenic region	RP1-288L1.4-ISX	-0.1201	0.0527	0.02277	1.01	0.0095	0.2595	-0.0041	0.0599	0.9461
rs113069285	22	35374192	T	C	Intron variant	ISX	0.3394	0.1512	0.02475	1.018	0.0182	0.4678	NA	NA	NA
rs5999563	22	35233715	C	T	Intergenic region	RP1-288L1.4-ISX	-0.1166	0.0524	0.02607	1.006	0.0061	0.4583	0.0184	0.0583	0.7521
rs137219	22	35292510	A	C	Intergenic region	RP1-288L1.4-ISX	-0.1277	0.0574	0.02617	0.991	-0.0086	0.3453	NA	NA	NA
22:35318057	22	35318057	T	G	Downstream gene variant	ISX	0.3359	0.1516	0.02673	NA	NA	NA	NA	NA	NA
rs2413282	22	35320171	G	A	Intron variant	ISX	0.3359	0.1516	0.02674	0.985	-0.0156	0.47	NA	NA	NA
rs739059	22	35315368	G	A	Downstream gene variant	ISX	0.3359	0.1516	0.02674	0.987	-0.0132	0.5377	NA	NA	NA
rs13057782	22	35245946	A	G	Intergenic region	RP1-288L1.4-ISX	-0.1159	0.0525	0.02745	0.993	-0.007	0.3948	-0.0208	0.0582	0.7212
rs41472246	22	35154979	C	T	Intergenic region	RP1-288L1.4-ISX	-0.1483	0.0678	0.02881	1.002	0.0015	0.8895	-0.0026	0.0757	0.9724
rs13058104	22	35244972	C	T	Intergenic region	RP1-288L1.4-ISX	-0.1146	0.0526	0.02928	1.007	0.0069	0.4146	NA	NA	NA
rs137214	22	35288857	T	C	Intergenic region	RP1-288L1.4-ISX	-0.1257	0.058	0.03028	0.99	-0.0101	0.2686	NA	NA	NA
rs137253	22	35149490	A	G	Intergenic region	RP1-288L1.4-ISX	-0.1137	0.0525	0.03036	0.991	-0.0089	0.2945	-0.01	0.0602	0.8679
rs147821831	22	35186199	A	G	Intergenic region	RP1-288L1.4-ISX	-0.1146	0.0529	0.03042	NA	NA	NA	NA	NA	NA
rs8137619	22	35195088	T	C	Intergenic region	RP1-288L1.4-ISX	-0.1146	0.0529	0.03042	0.99	-0.0098	0.2461	0.0046	0.0601	0.9387
rs111915408	22	35186190	C	A	Intergenic region	RP1-288L1.4-ISX	-0.1146	0.0529	0.03044	NA	NA	NA	NA	NA	NA
rs147693798	22	35186202	T	A	Intergenic region	RP1-288L1.4-ISX	-0.1146	0.0529	0.03044	NA	NA	NA	NA	NA	NA
rs5999537	22	35186952	G	A	Intergenic region	RP1-288L1.4-ISX	-0.1146	0.0529	0.03044	1.009	0.0093	0.2832	NA	NA	NA
rs8140810	22	35185394	G	C	Intergenic region	RP1-288L1.4-ISX	-0.1146	0.0529	0.03044	1.01	0.0099	0.2419	-0.0068	0.0601	0.9098
rs36026805	22	35239855	T	C	Intergenic region	RP1-288L1.4-ISX	-0.114	0.0527	0.03073	0.993	-0.0068	0.4058	-0.0286	0.0584	0.6249
rs7284978	22	35241706	A	G	Intergenic region	RP1-288L1.4-ISX	-0.114	0.0527	0.03073	0.993	-0.0068	0.4077	-0.0308	0.0584	0.5979
rs7286095	22	35242350	A	G	Intergenic region	RP1-288L1.4-ISX	-0.114	0.0527	0.03073	0.993	-0.0067	0.4175	-0.0308	0.0584	0.5979
rs8135735	22	35240420	A	G	Intergenic region	RP1-288L1.4-ISX	-0.114	0.0527	0.03073	0.993	-0.0068	0.4064	-0.0286	0.0584	0.6249
rs8139088	22	35240446	T	G	Intergenic region	RP1-288L1.4-ISX	-0.114	0.0527	0.03073	0.993	-0.0069	0.405	-0.0311	0.0584	0.5938
rs8142994	22	35240016	G	A	Intergenic region	RP1-288L1.4-ISX	-0.114	0.0527	0.03074	1.007	0.0069	0.4042	0.0286	0.0584	0.6249
rs9619487	22	35303233	C	T	Intergenic region	RP1-288L1.4-ISX	0.3169	0.1483	0.03254	0.99	-0.0104	0.6231	NA	NA	NA
rs9306294	22	35343077	A	G	Intron variant	ISX	0.2552	0.1195	0.03271	1.025	0.0248	0.119	-0.0371	0.1117	0.7401
rs137213	22	35288756	A	G	Intergenic region	RP1-288L1.4-ISX	-0.1224	0.0575	0.03319	0.991	-0.0091	0.3153	NA	NA	NA
rs2235484	22	35282132	A	G	Intergenic region	RP1-288L1.4-ISX	-0.1222	0.0577	0.03409	0.991	-0.0089	0.3245	NA	NA	NA
rs137218	22	35291426	C	T	Intergenic region	RP1-288L1.4-ISX	-0.1205	0.0576	0.03648	1.009	0.0085	0.3485	NA	NA	NA
rs199781732	22	35141959	C	CTCA	Intergenic region	RP1-288L1.4-ISX	-0.1102	0.0527	0.03671	NA	NA	NA	NA	NA	NA
rs117973030	22	35164312	A	G	Intergenic region	RP1-288L1.4-ISX	-0.4829	0.2325	0.03779	0.99	-0.0103	0.7821	NA	NA	NA
rs137257	22	35156009	T	G	Intergenic region	RP1-288L1.4-ISX	-0.1091	0.0526	0.03812	0.99	-0.0097	0.2552	-0.0203	0.0601	0.7353
rs142612735	22	35185042	T	C	Intergenic region	RP1-288L1.4-ISX	-0.4451	0.2147	0.03816	0.994	-0.0059	0.862	NA	NA	NA
rs13055422	22	35281707	G	A	Intergenic region	RP1-288L1.4-ISX	-0.1191	0.0577	0.03894	1.009	0.0089	0.3272	NA	NA	NA
rs6518913	22	35280327	G	A	Intergenic region	RP1-288L1.4-ISX	-0.1191	0.0577	0.03894	1.009	0.0086	0.3406	NA	NA	NA
rs5750032	22	35413936	A	G	Intron variant	ISX	0.1169	0.0567	0.03912	1.006	0.0055	0.5398	-0.0358	0.0633	0.5717
rs5750033	22	35414017	T	G	Intron variant	ISX	0.1169	0.0567	0.03912	1.006	0.0058	0.5094	-0.0358	0.0633	0.5717
rs7511394	22	35283476	G	A	Intergenic region	RP1-288L1.4-ISX	-0.1186	0.0575	0.03914	1.009	0.0092	0.3095	NA	NA	NA
rs9607192	22	35189271	A	G	Intergenic region	RP1-288L1.4-ISX	-0.1044	0.0507	0.03958	0.988	-0.0116	0.1675	NA	NA	NA
rs35200181	22	35418543	C	T	Intron variant	ISX	-0.2224	0.1082	0.03973	1	0.0003	0.9874	-0.1347	0.1217	0.2681
rs9622031	22	35231113	A	G	Intergenic region	RP1-288L1.4-ISX	0.1347	0.0657	0.04023	1.004	0.0037	0.7251	-0.0886	0.0715	0.2156
rs13056337	22	35369903	T	C	Intron variant	ISX	-0.1334	0.0652	0.04073	0.999	-0.0012	0.9151	NA	NA	NA
rs12159254	22	35225787	A	C	Intergenic region	RP1-288L1.4-ISX	-0.3594	0.1762	0.04137	0.984	-0.0166	0.5366	0.0014	0.1585	0.9929
rs35067755	22	35239721	A	G	Intergenic region	RP1-288L1.4-ISX	-0.1099	0.0539	0.04158	0.994	-0.006	0.4764	0.0126	0.0604	0.8354
rs5750026	22	35407999	T	C	Intron variant	ISX	0.1143	0.0565	0.04303	1.008	0.0075	0.414	NA	NA	NA
rs5755307	22	35203230	C	T	Intergenic region	RP1-288L1.4-ISX	-0.1021	0.0506	0.04339	1.008	0.0083	0.3099	0.0195	0.0572	0.7337
rs13056599	22	35244923	T	C	Intergenic region	RP1-288L1.4-ISX	-0.1065	0.0529	0.044	0.992	-0.0083	0.3195	-0.0248	0.0589	0.6742
rs147037132	22	35169325	A	ATCTCT	Intergenic region	RP1-288L1.4-ISX	-0.1051	0.0526	0.04577	NA	NA	NA	NA	NA	NA
22:35142639	22	35142639	C	G	Intergenic region	RP1-288L1.4-ISX	-0.1049	0.0526	0.04623	NA	NA	NA	NA	NA	NA
rs5999514	22	35141805	A	G	Intergenic region	RP1-288L1.4-ISX	-0.1118	0.0561	0.04636	NA	NA	NA	-0.0208	0.0649	0.7485
rs1013689	22	35179546	A	C	Intergenic region	RP1-288L1.4-ISX	-0.1046	0.0525	0.0465	0.989	-0.0115	0.1726	-0.0059	0.06	0.9214
rs529149554	22	35173797	C	CA	Intergenic region	RP1-288L1.4-ISX	-0.1046	0.0525	0.04652	NA	NA	NA	NA	NA	NA
22:35205127	22	35205127	G	GT	Intergenic region	RP1-288L1.4-ISX	-0.1004	0.0504	0.04656	NA	NA	NA	NA	NA	NA
rs1883387	22	35206872	A	C	Intergenic region	RP1-288L1.4-ISX	-0.1004	0.0504	0.04656	0.992	-0.0085	0.2993	-0.0158	0.0572	0.7822
rs2009676	22	35201646	A	G	Intergenic region	RP1-288L1.4-ISX	-0.1004	0.0504	0.04656	0.992	-0.0083	0.3095	-0.0217	0.0572	0.704
rs5749960	22	35201771	A	G	Intergenic region	RP1-288L1.4-ISX	-0.1004	0.0504	0.04656	0.992	-0.0082	0.3145	-0.0167	0.0572	0.7697
rs5749961	22	35204223	T	C	Intergenic region	RP1-288L1.4-ISX	-0.1004	0.0504	0.04656	0.992	-0.0085	0.2999	-0.0155	0.0572	0.7868
rs5755301	22	35200936	T	G	Intergenic region	RP1-288L1.4-ISX	-0.1004	0.0504	0.04656	0.992	-0.0084	0.3058	-0.0217	0.0572	0.704
rs5755303	22	35201019	A	G	Intergenic region	RP1-288L1.4-ISX	-0.1004	0.0504	0.04656	0.992	-0.0084	0.3071	-0.0171	0.0572	0.7656
rs5755304	22	35201115	T	C	Intergenic region	RP1-288L1.4-ISX	-0.1004	0.0504	0.04656	0.992	-0.0085	0.3012	-0.0217	0.0572	0.704
rs5755310	22	35205181	A	G	Intergenic region	RP1-288L1.4-ISX	-0.1004	0.0504	0.04656	0.992	-0.0084	0.3037	-0.0155	0.0572	0.7868
rs1028343	22	35202152	C	T	Intergenic region	RP1-288L1.4-ISX	-0.1004	0.0505	0.04658	1.008	0.0083	0.3083	0.0167	0.0572	0.7697
rs2143011	22	35209523	G	A	Intergenic region	RP1-288L1.4-ISX	-0.1004	0.0505	0.04658	1.008	0.0083	0.3089	0.0162	0.0572	0.7768
rs4821307	22	35208534	C	T	Intergenic region	RP1-288L1.4-ISX	-0.1004	0.0505	0.04658	1.009	0.0085	0.2962	0.0167	0.0572	0.7711
rs5749962	22	35204303	G	C	Intergenic region	RP1-288L1.4-ISX	-0.1004	0.0505	0.04658	1.008	0.0083	0.3109	0.0139	0.0572	0.808
rs5755302	22	35201009	C	T	Intergenic region	RP1-288L1.4-ISX	-0.1004	0.0505	0.04658	1.009	0.0085	0.3003	0.0217	0.0572	0.704
rs5755306	22	35202684	T	A	Intergenic region	RP1-288L1.4-ISX	-0.1004	0.0505	0.04658	1.009	0.0085	0.2984	0.0168	0.0572	0.7684
rs5755308	22	35204806	C	T	Intergenic region	RP1-288L1.4-ISX	-0.1004	0.0505	0.04658	1.008	0.0083	0.3087	0.0104	0.0572	0.8556
rs5999551	22	35209136	C	T	Intergenic region	RP1-288L1.4-ISX	-0.1004	0.0505	0.04658	1.009	0.0085	0.2967	0.0167	0.0572	0.7711
rs375139939	22	35298044	A	G	Intergenic region	RP1-288L1.4-ISX	-0.4786	0.2406	0.04671	0.981	-0.0191	0.6025	NA	NA	NA
rs4820166	22	35198902	A	G	Intergenic region	RP1-288L1.4-ISX	-0.1001	0.0504	0.04708	0.993	-0.0075	0.3561	-0.0127	0.0572	0.8242
rs4821305	22	35199477	C	G	Intergenic region	RP1-288L1.4-ISX	-0.1001	0.0504	0.04708	0.992	-0.0077	0.3465	-0.0129	0.0572	0.8212
rs5755300	22	35200069	A	G	Intergenic region	RP1-288L1.4-ISX	-0.1001	0.0504	0.04708	0.992	-0.0079	0.3327	-0.0142	0.0571	0.8037
rs4821304	22	35199003	C	A	Intergenic region	RP1-288L1.4-ISX	-0.1001	0.0504	0.04711	1.008	0.0078	0.337	0.0151	0.0571	0.792
rs5995004	22	35199719	G	C	Intergenic region	RP1-288L1.4-ISX	-0.1001	0.0504	0.04711	1.008	0.0079	0.3369	0.0153	0.0571	0.7891
rs5995005	22	35199808	G	A	Intergenic region	RP1-288L1.4-ISX	-0.1001	0.0504	0.04711	1.008	0.008	0.3295	0.0153	0.0571	0.7891
rs73408240	22	35372875	T	C	Intron variant	ISX	-0.4484	0.2263	0.04752	1.02	0.0195	0.6109	NA	NA	NA
rs137278	22	35170062	T	G	Intergenic region	RP1-288L1.4-ISX	-0.1037	0.0526	0.04876	0.988	-0.0116	0.1711	-0.0037	0.06	0.9508
rs137256	22	35155333	C	T	Intergenic region	RP1-288L1.4-ISX	-0.1019	0.052	0.04993	1.009	0.0092	0.2751	-0.0002	0.0597	0.9979
rs731536	22	35402518	G	A	Upstream gene variant	ISX	0.1092	0.056	0.05132	0.996	-0.0042	0.6426	NA	NA	NA
rs78960162	22	35373892	A	G	Intron variant	ISX	-0.3365	0.1739	0.053	1.032	0.0316	0.2018	NA	NA	NA
rs77623275	22	35373883	G	A	Intron variant	ISX	-0.3365	0.1739	0.05302	0.969	-0.0314	0.2045	NA	NA	NA
22:35162933	22	35162933	A	ATG	Intergenic region	RP1-288L1.4-ISX	-0.1318	0.0683	0.0538	NA	NA	NA	NA	NA	NA
rs5755263	22	35141040	C	A	Intergenic region	RP1-288L1.4-ISX	-0.3406	0.1776	0.05519	1.01	0.0102	0.7064	0.1895	0.1602	0.237
rs9622039	22	35247825	T	C	Intergenic region	RP1-288L1.4-ISX	0.2902	0.1519	0.05603	0.988	-0.0122	0.6117	0.0695	0.1781	0.6965
rs79556869	22	35296402	C	T	Intergenic region	RP1-288L1.4-ISX	0.3428	0.1794	0.05604	1.003	0.0032	0.8956	NA	NA	NA
rs9306292	22	35227070	C	A	Intergenic region	RP1-288L1.4-ISX	-0.097	0.0508	0.05604	1.009	0.0093	0.2645	NA	NA	NA
rs9619481	22	35248067	G	A	Intergenic region	RP1-288L1.4-ISX	0.2902	0.1519	0.05604	1.012	0.0121	0.6163	-0.0695	0.1781	0.6965
rs5749947	22	35158849	A	G	Intergenic region	RP1-288L1.4-ISX	-0.3633	0.191	0.05713	1.003	0.0027	0.9255	-0.2025	0.2025	0.3174
rs1980466	22	35220592	G	A	Intergenic region	RP1-288L1.4-ISX	-0.0964	0.0507	0.05726	1.01	0.0104	0.1997	-0.0197	0.057	0.7297
rs11089720	22	35437199	C	A	Intron variant	ISX	-0.0968	0.0514	0.05949	1.001	0.0014	0.8632	-0.0884	0.059	0.1338
rs4821345	22	35436815	G	A	Intron variant	ISX	-0.0968	0.0514	0.05949	1.001	0.0014	0.8613	-0.0917	0.059	0.1203
rs5999557	22	35228667	A	G	Intergenic region	RP1-288L1.4-ISX	-0.0951	0.0507	0.06076	NA	NA	NA	NA	NA	NA
rs113502860	22	35214547	C	T	Intergenic region	RP1-288L1.4-ISX	-0.3333	0.1783	0.06156	1.018	0.0174	0.5277	0.0467	0.1928	0.8088
rs147940785	22	35174655	G	A	Intergenic region	RP1-288L1.4-ISX	-0.3333	0.1783	0.06156	1.015	0.0144	0.6019	0.1202	0.1957	0.539
rs2056965	22	35221827	A	T	Intergenic region	RP1-288L1.4-ISX	-0.0949	0.0508	0.06156	0.99	-0.0099	0.2229	0.0277	0.057	0.6268
rs2092278	22	35213113	A	G	Intergenic region	RP1-288L1.4-ISX	-0.0949	0.0508	0.06156	0.99	-0.0097	0.2339	0.0198	0.057	0.7281
rs2103618	22	35213433	T	C	Intergenic region	RP1-288L1.4-ISX	-0.0949	0.0508	0.06156	0.99	-0.0097	0.233	0.0198	0.057	0.7281
rs2413272	22	35212034	T	C	Intergenic region	RP1-288L1.4-ISX	-0.0949	0.0508	0.06156	0.99	-0.0098	0.2262	0.0198	0.057	0.7281
rs4269011	22	35216252	A	G	Intergenic region	RP1-288L1.4-ISX	-0.0949	0.0508	0.06156	0.991	-0.0094	0.2598	NA	NA	NA
rs4821309	22	35214472	C	G	Intergenic region	RP1-288L1.4-ISX	-0.0949	0.0508	0.06156	0.991	-0.0092	0.2694	NA	NA	NA
rs5755320	22	35212468	G	C	Intergenic region	RP1-288L1.4-ISX	-0.3333	0.1783	0.06156	1.018	0.0181	0.5103	0.0467	0.1928	0.8088
rs5755324	22	35213490	A	G	Intergenic region	RP1-288L1.4-ISX	-0.0949	0.0508	0.06156	0.99	-0.0099	0.2234	0.0198	0.057	0.7281
rs5755325	22	35213657	C	G	Intergenic region	RP1-288L1.4-ISX	-0.0949	0.0508	0.06156	0.99	-0.0098	0.2268	0.0198	0.057	0.7281
rs5755344	22	35222140	A	G	Intergenic region	RP1-288L1.4-ISX	-0.0949	0.0508	0.06156	0.991	-0.0094	0.2508	0.0282	0.0571	0.621
rs5755345	22	35222318	G	A	Intergenic region	RP1-288L1.4-ISX	-0.3333	0.1783	0.06156	1.014	0.0137	0.6183	0.0932	0.196	0.6343
rs984321	22	35221067	T	C	Intergenic region	RP1-288L1.4-ISX	-0.0949	0.0508	0.06156	0.99	-0.0103	0.2037	0.0202	0.057	0.7234
22:35218911	22	35218911	AAT	A	Intergenic region	RP1-288L1.4-ISX	-0.0949	0.0508	0.06159	NA	NA	NA	NA	NA	NA
rs113162031	22	35214824	G	A	Intergenic region	RP1-288L1.4-ISX	-0.0949	0.0508	0.06159	NA	NA	NA	-0.0198	0.057	0.7281
rs1546874	22	35219750	C	T	Intergenic region	RP1-288L1.4-ISX	-0.0949	0.0508	0.06159	1.011	0.0106	0.1946	-0.0197	0.057	0.7297
rs16994810	22	35210498	T	C	Intergenic region	RP1-288L1.4-ISX	-0.3332	0.1782	0.06159	0.985	-0.0149	0.5887	-0.0985	0.1955	0.6146
rs3926757	22	35218696	C	T	Intergenic region	RP1-288L1.4-ISX	-0.0949	0.0508	0.06159	1.01	0.0099	0.2342	NA	NA	NA
rs4502526	22	35216459	C	A	Intergenic region	RP1-288L1.4-ISX	-0.0949	0.0508	0.06159	1.009	0.0091	0.2713	NA	NA	NA
rs5749965	22	35213347	T	A	Intergenic region	RP1-288L1.4-ISX	-0.0949	0.0508	0.06159	1.01	0.0097	0.2329	-0.0198	0.057	0.7281
rs73166093	22	35372821	T	C	Intron variant	ISX	-0.308	0.1648	0.06161	1.025	0.0249	0.307	NA	NA	NA
rs144595867	22	35233605	A	G	Intergenic region	RP1-288L1.4-ISX	0.2866	0.1537	0.06217	0.985	-0.0152	0.5284	0.0215	0.1788	0.9043
rs150991936	22	35232186	T	C	Intergenic region	RP1-288L1.4-ISX	0.2866	0.1537	0.06217	0.986	-0.0145	0.5552	NA	NA	NA
rs9619476	22	35238836	C	T	Intergenic region	RP1-288L1.4-ISX	0.2866	0.1537	0.06218	1.015	0.0146	0.5449	-0.0277	0.1791	0.8772
rs2223432	22	35226660	T	C	Intergenic region	RP1-288L1.4-ISX	-0.0946	0.0507	0.06229	0.99	-0.0101	0.2133	0.0284	0.057	0.6186
rs2206173	22	35223541	C	T	Intergenic region	RP1-288L1.4-ISX	-0.0946	0.0507	0.06232	1.01	0.0099	0.2231	-0.0242	0.057	0.6716
rs2223431	22	35223821	C	T	Intergenic region	RP1-288L1.4-ISX	-0.0946	0.0507	0.06232	1.01	0.0101	0.2141	-0.0333	0.057	0.559
rs80263769	22	35143901	C	A	Intergenic region	RP1-288L1.4-ISX	-0.0962	0.0519	0.06366	NA	NA	NA	-0.0119	0.0599	0.8422
rs137260	22	35157380	G	A	Intergenic region	RP1-288L1.4-ISX	-0.0965	0.0522	0.06442	1.011	0.0105	0.2123	0.0057	0.0597	0.9236
rs2413264	22	35154528	A	T	Intergenic region	RP1-288L1.4-ISX	-0.0917	0.05	0.06671	0.992	-0.0084	0.307	-0.0247	0.0573	0.6668
rs737838	22	35301284	C	G	Intergenic region	RP1-288L1.4-ISX	0.2666	0.1456	0.06712	1.012	0.0123	0.5576	NA	NA	NA
rs5755350	22	35226297	T	C	Intergenic region	RP1-288L1.4-ISX	-0.0926	0.0507	0.06743	0.99	-0.01	0.2211	0.0293	0.057	0.6075
rs76592472	22	35398125	A	G	Intron variant	ISX	0.2377	0.13	0.06759	1.012	0.0121	0.5525	NA	NA	NA
rs5749968	22	35228293	C	G	Intergenic region	RP1-288L1.4-ISX	-0.0923	0.0506	0.06836	0.99	-0.0105	0.1965	0.0246	0.057	0.6661
rs5755355	22	35228735	T	C	Intergenic region	RP1-288L1.4-ISX	-0.0923	0.0506	0.06836	0.989	-0.0109	0.1795	0.0255	0.057	0.6551
rs5995010	22	35228786	T	C	Intergenic region	RP1-288L1.4-ISX	-0.0923	0.0506	0.06836	0.989	-0.0108	0.1849	0.0255	0.057	0.6551
rs137262	22	35161459	A	C	Intergenic region	RP1-288L1.4-ISX	-0.0951	0.0522	0.06838	0.989	-0.0109	0.1949	-0.0076	0.0597	0.8993
rs2011651	22	35439794	T	C	Intron variant	ISX	-0.0936	0.0514	0.0685	0.999	-0.0011	0.8961	0.0682	0.0596	0.2526
rs2413288	22	35439450	A	C	Intron variant	ISX	-0.0936	0.0514	0.0685	0.999	-0.0012	0.8833	0.0682	0.0596	0.2526
rs1807664	22	35439418	G	T	Intron variant	ISX	-0.0936	0.0514	0.06856	1.001	0.0012	0.8867	-0.0741	0.0591	0.2096
rs5755349	22	35225460	A	C	Intergenic region	RP1-288L1.4-ISX	0.1205	0.0665	0.07005	1.005	0.005	0.6362	-0.1006	0.0725	0.1654
rs5749970	22	35230810	T	C	Intergenic region	RP1-288L1.4-ISX	-0.3285	0.1818	0.07073	0.991	-0.0094	0.7309	0.0765	0.1578	0.6279
rs142618521	22	35249637	A	AG	Intergenic region	RP1-288L1.4-ISX	0.2779	0.154	0.07118	0.991	-0.0086	0.7265	NA	NA	NA
rs4516539	22	35259139	A	G	Intergenic region	RP1-288L1.4-ISX	0.2779	0.154	0.07118	0.99	-0.0099	0.6814	0.077	0.1789	0.6669
rs9619485	22	35261004	T	C	Intergenic region	RP1-288L1.4-ISX	0.2779	0.154	0.07118	0.991	-0.0093	0.6998	0.077	0.1789	0.6669
rs5845195	22	35257517	C	CT	Intergenic region	RP1-288L1.4-ISX	0.2779	0.154	0.07119	1.007	0.0068	0.7826	NA	NA	NA
rs941435	22	35230303	C	T	Intergenic region	RP1-288L1.4-ISX	-0.3265	0.181	0.07131	1.007	0.0074	0.7896	0.0828	0.1983	0.6761
rs17702926	22	35330410	T	C	Intron variant	ISX	0.2522	0.14	0.07167	1.026	0.0259	0.159	0.0244	0.1328	0.8545
rs118085548	22	35326445	C	A	Intron variant	ISX	0.2522	0.1401	0.07172	0.976	-0.0247	0.1789	-0.0106	0.131	0.9357
rs17702819	22	35324828	G	T	Intron variant	ISX	0.2522	0.1401	0.07172	0.976	-0.0244	0.1852	-0.0106	0.131	0.9357
rs86599	22	35158021	G	C	Intergenic region	RP1-288L1.4-ISX	-0.0942	0.0523	0.07183	1.011	0.0108	0.1997	0.0034	0.0601	0.9546
rs5755451	22	35349368	T	C	Intron variant	ISX	0.0976	0.0544	0.07298	0.99	-0.0097	0.2701	0.0363	0.0621	0.5587
rs12627947	22	35290062	A	G	Intergenic region	RP1-288L1.4-ISX	0.1142	0.0643	0.0758	1.023	0.0232	0.0272	0.0428	0.0739	0.5625
rs5749993	22	35286321	T	G	Intergenic region	RP1-288L1.4-ISX	0.1142	0.0643	0.0758	1.024	0.024	0.02201	0.0384	0.0739	0.6032
rs28380509	22	35400569	A	G	Upstream gene variant	ISX	-0.1317	0.0744	0.07657	0.983	-0.0173	0.1725	NA	NA	NA
rs73166091	22	35372777	A	C	Intron variant	ISX	-0.2946	0.1668	0.07734	1.03	0.0297	0.2277	NA	NA	NA
rs73166090	22	35372628	G	A	Intron variant	ISX	-0.2946	0.1668	0.07736	0.97	-0.0305	0.2065	NA	NA	NA
rs11705071	22	35240892	T	C	Intergenic region	RP1-288L1.4-ISX	0.1048	0.06	0.08043	1.016	0.0157	0.1002	-0.0008	0.066	0.9907
rs5749976	22	35238551	T	C	Intergenic region	RP1-288L1.4-ISX	0.1048	0.06	0.08043	1.016	0.0155	0.1038	0.001	0.066	0.9876
rs5755364	22	35239832	A	G	Intergenic region	RP1-288L1.4-ISX	0.1048	0.06	0.08043	1.016	0.0156	0.102	0	0.066	0.9998
rs5755367	22	35243282	A	G	Intergenic region	RP1-288L1.4-ISX	0.1048	0.06	0.08043	1.016	0.0157	0.1012	0.0038	0.0658	0.9538
rs74419601	22	35239212	T	C	Intergenic region	RP1-288L1.4-ISX	0.1048	0.06	0.08043	1.016	0.0158	0.09928	0.001	0.066	0.9876
rs76687397	22	35239400	T	C	Intergenic region	RP1-288L1.4-ISX	0.1048	0.06	0.08043	1.016	0.0155	0.1038	0.001	0.066	0.9876
rs77687351	22	35239562	A	G	Intergenic region	RP1-288L1.4-ISX	0.1048	0.06	0.08043	1.016	0.0155	0.1058	0	0.066	0.9998
rs11703953	22	35242735	C	T	Intergenic region	RP1-288L1.4-ISX	0.1048	0.06	0.0805	0.986	-0.0146	0.1257	-0.0038	0.0658	0.9538
rs5755368	22	35243652	G	A	Intergenic region	RP1-288L1.4-ISX	0.1048	0.06	0.0805	0.984	-0.0157	0.1011	-0.0044	0.0658	0.9462
rs12166966	22	35293992	G	A	Intergenic region	RP1-288L1.4-ISX	0.1138	0.0651	0.08062	0.982	-0.0183	0.07947	-0.0141	0.0731	0.8475
rs35481212	22	35219923	A	AT	Intergenic region	RP1-288L1.4-ISX	-0.0886	0.0509	0.0814	NA	NA	NA	NA	NA	NA
rs1080045	22	35433821	G	A	Intron variant	ISX	0.0933	0.0538	0.08304	1.002	0.0019	0.8168	0.0608	0.0591	0.3039
rs5755403	22	35294541	A	C	Intergenic region	RP1-288L1.4-ISX	0.1128	0.0652	0.08354	1.019	0.0188	0.07199	0.0039	0.0735	0.9575
rs112068950	22	35146820	A	AC	Intergenic region	RP1-288L1.4-ISX	-0.3184	0.1845	0.08442	0.982	-0.0179	0.5312	NA	NA	NA
rs11704669	22	35426904	A	G	Intron variant	ISX	-0.0885	0.0514	0.08546	0.999	-0.001	0.9008	0.0728	0.0598	0.2241
rs4821342	22	35427427	A	G	Intron variant	ISX	-0.0885	0.0514	0.08546	0.999	-0.0011	0.8907	0.0734	0.0598	0.2197
rs2213438	22	35311277	T	C	Intergenic region	RP1-288L1.4-ISX	0.3128	0.1822	0.08602	1	0.0003	0.992	NA	NA	NA
rs80100829	22	35307428	C	T	Intergenic region	RP1-288L1.4-ISX	0.3128	0.1822	0.08603	1.005	0.005	0.8384	NA	NA	NA
rs145705373	22	35175973	T	G	Intergenic region	RP1-288L1.4-ISX	0.3352	0.1953	0.08605	0.98	-0.02	0.4671	NA	NA	NA
rs9607212	22	35350525	C	T	Intron variant	ISX	0.09	0.0525	0.08606	1.007	0.0066	0.4283	-0.0422	0.0595	0.478
rs2038086	22	35236687	G	C	Intergenic region	RP1-288L1.4-ISX	0.1022	0.06	0.08862	0.984	-0.0159	0.09685	-0.0039	0.066	0.9527
rs12167032	22	35294045	A	C	Intergenic region	RP1-288L1.4-ISX	0.1108	0.0652	0.08907	1.018	0.0177	0.09028	0.0113	0.0731	0.8775
rs4343560	22	35424740	T	C	Intron variant	ISX	-0.0876	0.0515	0.08907	0.999	-0.0011	0.8959	0.0731	0.0599	0.2222
rs5755361	22	35233994	C	A	Intergenic region	RP1-288L1.4-ISX	0.1018	0.06	0.08971	0.984	-0.0161	0.09154	0.0009	0.0662	0.9896
rs7288089	22	35341316	T	C	Intron variant	ISX	0.1062	0.0627	0.09016	1.017	0.0167	0.08249	-0.008	0.0692	0.9083
rs715489	22	35237581	T	C	Intergenic region	RP1-288L1.4-ISX	0.2574	0.1527	0.09181	0.988	-0.012	0.6169	0.0786	0.1666	0.6369
rs5755402	22	35292144	T	C	Intergenic region	RP1-288L1.4-ISX	0.1075	0.0639	0.09261	1.022	0.0217	0.03825	0.0416	0.0738	0.5729
rs74348328	22	35282830	A	G	Intergenic region	RP1-288L1.4-ISX	0.1079	0.0642	0.093	1.023	0.0232	0.02643	0.0414	0.0737	0.5747
rs11704828	22	35282572	C	T	Intergenic region	RP1-288L1.4-ISX	0.1079	0.0642	0.09305	0.977	-0.0232	0.0263	-0.0401	0.0737	0.5858
rs138699174	22	35244746	C	CAAAAT	Intergenic region	RP1-288L1.4-ISX	-0.0873	0.0522	0.09413	1.007	0.007	0.3987	NA	NA	NA
rs4371443	22	35410690	C	G	Intron variant	ISX	0.0904	0.0541	0.09496	0.999	-0.0009	0.9117	-0.0686	0.0593	0.2477
rs5755508	22	35410793	G	A	Intron variant	ISX	0.0903	0.0541	0.09504	1.001	0.0007	0.9361	0.0686	0.0593	0.2477
rs5755514	22	35412524	C	A	Intron variant	ISX	0.0903	0.0541	0.09504	1.001	0.0009	0.9195	0.0701	0.0594	0.2374
rs73168057	22	35470860	T	C	Upstream gene variant	ISX	-0.2844	0.1712	0.09658	1.023	0.0223	0.5339	NA	NA	NA
rs762931	22	35308360	C	T	Intergenic region	RP1-288L1.4-ISX	0.302	0.1821	0.09716	1.007	0.0068	0.7799	NA	NA	NA
rs5999687	22	35440082	G	A	Intron variant	ISX	0.0893	0.054	0.09819	1.002	0.0024	0.7763	0.0746	0.0597	0.2108
rs116890740	22	35284881	T	G	Intergenic region	RP1-288L1.4-ISX	0.2512	0.1523	0.09904	0.984	-0.016	0.4978	0.1031	0.1763	0.5587
rs12169151	22	35282619	T	C	Intergenic region	RP1-288L1.4-ISX	0.2512	0.1523	0.09904	0.984	-0.016	0.4988	0.1031	0.1763	0.5587
rs2899234	22	35288167	A	C	Intergenic region	RP1-288L1.4-ISX	0.2512	0.1523	0.09904	0.985	-0.0149	0.5269	0.1031	0.1763	0.5587
rs71800836	22	35263621	G	GCT	Intergenic region	RP1-288L1.4-ISX	0.2512	0.1523	0.09904	0.99	-0.0105	0.6693	NA	NA	NA
rs9622045	22	35265024	T	C	Intergenic region	RP1-288L1.4-ISX	0.2512	0.1523	0.09904	0.985	-0.0149	0.5269	0.1031	0.1763	0.5587
rs9622055	22	35277525	T	G	Intergenic region	RP1-288L1.4-ISX	0.2512	0.1523	0.09904	0.986	-0.014	0.5521	0.1031	0.1763	0.5587
rs9622056	22	35278526	A	G	Intergenic region	RP1-288L1.4-ISX	0.2512	0.1523	0.09904	0.984	-0.0158	0.5022	0.1031	0.1763	0.5587
rs9622059	22	35282122	A	T	Intergenic region	RP1-288L1.4-ISX	0.2512	0.1523	0.09904	0.985	-0.0155	0.5111	0.1031	0.1763	0.5587
rs9622061	22	35285084	T	G	Intergenic region	RP1-288L1.4-ISX	0.2512	0.1523	0.09904	0.984	-0.016	0.4988	0.1031	0.1763	0.5587
rs148420983	22	35281806	G	A	Intergenic region	RP1-288L1.4-ISX	0.2512	0.1523	0.09905	1.016	0.0156	0.5076	-0.1031	0.1763	0.5587
rs16994934	22	35272352	G	A	Intergenic region	RP1-288L1.4-ISX	0.2512	0.1523	0.09905	1.015	0.0152	0.5185	-0.1031	0.1763	0.5587
rs9622065	22	35292219	G	A	Intergenic region	RP1-288L1.4-ISX	0.2512	0.1523	0.09905	1.015	0.0148	0.5307	-0.1031	0.1763	0.5587
rs35450530	22	35415574	T	C	Intron variant	ISX	-0.1847	0.112	0.09909	1	0.0004	0.9824	0.0944	0.1182	0.4246
rs35524518	22	35410851	A	T	Intron variant	ISX	-0.1847	0.112	0.09909	1.002	0.0022	0.8997	NA	NA	NA
rs11420239	22	35242418	AT	A	Intergenic region	RP1-288L1.4-ISX	-0.0856	0.0522	0.1013	1.007	0.0071	0.3939	NA	NA	NA
rs1028341	22	35202014	A	C	Intergenic region	RP1-288L1.4-ISX	-0.0816	0.0505	0.1063	0.989	-0.0107	0.1973	NA	NA	NA
rs1963686	22	35201237	C	T	Intergenic region	RP1-288L1.4-ISX	-0.0816	0.0505	0.1064	1.011	0.011	0.1776	0.0097	0.0571	0.8654
rs62243117	22	35406283	T	C	Intron variant	ISX	-0.1817	0.1126	0.1066	1.001	0.0006	0.9722	NA	NA	NA
rs4821303	22	35198641	C	T	Intergenic region	RP1-288L1.4-ISX	-0.0814	0.0505	0.1073	1.01	0.0104	0.2013	0.0079	0.0571	0.8895
rs73166096	22	35378256	C	T	Intron variant	ISX	-0.1409	0.0879	0.1089	1.013	0.0127	0.3587	NA	NA	NA
rs5755436	22	35337195	T	C	Intron variant	ISX	0.1734	0.1082	0.109	1.024	0.0238	0.1238	-0.0048	0.1077	0.9644
rs7290180	22	35335967	C	T	Intron variant	ISX	0.1733	0.1082	0.109	0.976	-0.0244	0.1141	0.0035	0.1078	0.974
rs5750000	22	35330377	A	C	Intron variant	ISX	-0.4101	0.256	0.1092	1.015	0.0145	0.7507	NA	NA	NA
rs5755420	22	35327360	A	C	Intron variant	ISX	-0.4101	0.256	0.1092	1.019	0.019	0.6767	NA	NA	NA
rs5755435	22	35336428	G	A	Intron variant	ISX	-0.4101	0.256	0.1092	0.989	-0.0111	0.8058	NA	NA	NA
rs5999566	22	35240117	C	T	Intergenic region	RP1-288L1.4-ISX	-0.0838	0.0524	0.1093	1.008	0.008	0.3247	0.0167	0.0579	0.7725
rs5750008	22	35347734	A	C	Intron variant	ISX	0.0834	0.0523	0.1112	0.991	-0.0093	0.265	0.0299	0.0593	0.6136
rs5999695	22	35455582	A	G	Intron variant	ISX	-0.1089	0.0689	0.1139	0.989	-0.0107	0.3262	0.1356	0.0749	0.07021
rs5995051	22	35454728	T	A	Intron variant	ISX	-0.1089	0.0689	0.114	1.011	0.0111	0.3051	-0.1354	0.0749	0.07049
rs5999696	22	35455853	G	A	Intron variant	ISX	-0.1089	0.0689	0.114	1.011	0.0109	0.3172	-0.1354	0.0749	0.07049
rs5999684	22	35434521	A	T	Intron variant	ISX	0.0855	0.0541	0.1143	0.999	-0.0015	0.8572	-0.0731	0.0593	0.2182
rs5999690	22	35450940	C	T	Intron variant	ISX	-0.1084	0.069	0.1162	1.012	0.0117	0.2802	-0.127	0.0749	0.08999
rs9622110	22	35449692	A	C	Intron variant	ISX	-0.1084	0.069	0.1162	0.989	-0.0115	0.2921	0.1242	0.075	0.09767
rs742296	22	35238768	A	C	Intergenic region	RP1-288L1.4-ISX	-0.082	0.0524	0.1177	0.992	-0.0077	0.3436	-0.0166	0.0579	0.7743
rs12160522	22	35235699	A	C	Intergenic region	RP1-288L1.4-ISX	0.235	0.1511	0.1198	0.991	-0.009	0.712	NA	NA	NA
rs738428	22	35242098	A	T	Intergenic region	RP1-288L1.4-ISX	0.235	0.1511	0.1198	NA	NA	NA	0.1084	0.1643	0.5092
rs140246623	22	35383953	T	TTAATA	Intron variant	ISX	-0.2925	0.1881	0.12	1.022	0.0217	0.4798	NA	NA	NA
rs59245196	22	35154083	A	C	Intergenic region	RP1-288L1.4-ISX	0.0978	0.0629	0.1201	1.002	0.0024	0.8164	-0.0156	0.0725	0.8294
rs739060	22	35348404	C	T	Intron variant	ISX	0.0813	0.0525	0.1215	1.007	0.0072	0.3892	-0.0407	0.0595	0.4939
rs62243127	22	35432899	T	C	Intron variant	ISX	-0.1655	0.1072	0.1228	1.009	0.0088	0.6016	0.0596	0.1195	0.6181
rs9622072	22	35331407	G	A	Intron variant	ISX	0.094	0.061	0.1236	0.996	-0.0036	0.7061	0.0538	0.0684	0.4315
rs73166082	22	35366127	T	G	Intron variant	ISX	-0.2278	0.148	0.1237	1.015	0.0149	0.4954	NA	NA	NA
rs78225472	22	35298793	A	G	Intergenic region	RP1-288L1.4-ISX	0.1022	0.0665	0.1239	1.013	0.0133	0.2146	0.0008	0.0745	0.9912
rs2213434	22	35298100	G	A	Intergenic region	RP1-288L1.4-ISX	0.1022	0.0665	0.124	0.986	-0.0136	0.2032	-0.0073	0.0752	0.9223
rs5755407	22	35298506	G	A	Intergenic region	RP1-288L1.4-ISX	0.1022	0.0665	0.124	0.987	-0.0131	0.2208	-0.0008	0.0745	0.9912
rs982845	22	35152596	T	C	Intergenic region	RP1-288L1.4-ISX	-0.0775	0.0505	0.1248	0.989	-0.0115	0.1608	-0.0303	0.0572	0.5965
rs35060739	22	35408894	A	G	Intron variant	ISX	-0.169	0.1102	0.1251	1.001	0.0013	0.9402	NA	NA	NA
rs36072448	22	35407683	A	G	Intron variant	ISX	-0.169	0.1102	0.1251	1.001	0.0005	0.9781	NA	NA	NA
rs62240853	22	35172923	A	G	Intergenic region	RP1-288L1.4-ISX	-0.1363	0.0894	0.1274	0.991	-0.0091	0.5137	NA	NA	NA
rs113040580	22	35350429	G	A	Intron variant	ISX	0.117	0.0768	0.1278	NA	NA	NA	NA	NA	NA
rs5750007	22	35347360	T	C	Intron variant	ISX	0.0796	0.0526	0.1297	0.991	-0.0091	0.2735	0.0407	0.0597	0.4956
rs5755446	22	35342717	A	G	Intron variant	ISX	-0.0952	0.0631	0.1313	0.994	-0.006	0.5508	NA	NA	NA
rs9622033	22	35243402	C	A	Intergenic region	RP1-288L1.4-ISX	0.2263	0.1505	0.1328	1.01	0.01	0.6716	-0.0256	0.1522	0.8663
rs6518912	22	35250911	A	G	Intergenic region	RP1-288L1.4-ISX	0.2315	0.1547	0.1345	0.995	-0.0053	0.8163	NA	NA	NA
rs7286545	22	35251095	C	G	Intergenic region	RP1-288L1.4-ISX	0.2315	0.1547	0.1345	0.996	-0.0036	0.8732	NA	NA	NA
rs983872	22	35159848	A	C	Intergenic region	RP1-288L1.4-ISX	-0.075	0.0504	0.1367	0.987	-0.0127	0.1196	-0.0371	0.0571	0.5154
rs5999609	22	35276934	A	G	Intergenic region	RP1-288L1.4-ISX	0.2229	0.1513	0.1407	0.989	-0.0112	0.6334	0.1429	0.1631	0.3811
rs2413289	22	35439506	T	C	Intron variant	ISX	-0.1546	0.1052	0.1418	1.008	0.0079	0.6357	0.1242	0.1189	0.2964
rs62243128	22	35440089	G	A	Intron variant	ISX	-0.1546	0.1052	0.1418	0.992	-0.0081	0.625	-0.1169	0.119	0.3261
rs7288285	22	35129478	A	G	Intergenic region	RP1-288L1.4-ISX	-0.2427	0.1655	0.1426	1.014	0.0139	0.6185	NA	NA	NA
rs1157644	22	35332815	G	A	Intron variant	ISX	-0.0807	0.0553	0.1442	1	-0.0004	0.9631	NA	NA	NA
rs28701494	22	35252776	C	T	Intergenic region	RP1-288L1.4-ISX	0.2177	0.1509	0.149	1.006	0.0061	0.7962	0.0205	0.1511	0.8923
rs3884932	22	35262001	A	G	Intergenic region	RP1-288L1.4-ISX	0.2177	0.1509	0.149	0.993	-0.0073	0.7586	0.0909	0.1512	0.5477
rs58554723	22	35250252	T	A	Intergenic region	RP1-288L1.4-ISX	0.2177	0.1509	0.149	1.006	0.0063	0.7903	0.0072	0.1515	0.962
rs5995024	22	35262664	C	G	Intergenic region	RP1-288L1.4-ISX	0.2177	0.1509	0.149	0.992	-0.0085	0.7179	0.1107	0.1509	0.4632
rs7285148	22	35250486	G	A	Intergenic region	RP1-288L1.4-ISX	0.2177	0.1509	0.149	1.006	0.0064	0.7858	0.0072	0.1515	0.962
rs7290585	22	35250390	T	A	Intergenic region	RP1-288L1.4-ISX	0.2177	0.1509	0.149	1.006	0.0061	0.7943	0.0072	0.1515	0.962
rs941436	22	35230542	C	T	Intergenic region	RP1-288L1.4-ISX	-0.073	0.0509	0.1515	1.011	0.0107	0.1896	-0.0021	0.0572	0.9705
rs78876116	22	35157260	G	C	Intergenic region	RP1-288L1.4-ISX	-0.1944	0.1356	0.1517	0.999	-0.0013	0.9544	NA	NA	NA
rs5755418	22	35325343	G	C	Intron variant	ISX	-0.0782	0.0546	0.1519	1.001	0.0009	0.9237	NA	NA	NA
rs146610883	22	35273167	C	G	Intergenic region	RP1-288L1.4-ISX	0.2407	0.169	0.1545	1	0.0004	0.9877	NA	NA	NA
rs74848163	22	35290270	G	A	Intergenic region	RP1-288L1.4-ISX	0.2407	0.1691	0.1545	1.002	0.0023	0.9247	NA	NA	NA
rs76808221	22	35288339	A	G	Intergenic region	RP1-288L1.4-ISX	0.2407	0.169	0.1545	0.998	-0.0021	0.9319	NA	NA	NA
rs79680371	22	35263983	G	C	Intergenic region	RP1-288L1.4-ISX	0.2407	0.1691	0.1545	1	0	0.9996	NA	NA	NA
rs80346009	22	35255194	C	G	Intergenic region	RP1-288L1.4-ISX	0.2407	0.169	0.1545	0.998	-0.0019	0.9366	NA	NA	NA
rs5999675	22	35408124	G	A	Intron variant	ISX	-0.1575	0.1107	0.1547	1.01	0.0101	0.5589	NA	NA	NA
rs734350	22	35364463	T	C	Intron variant	ISX	0.0746	0.0525	0.155	0.994	-0.0058	0.4922	0.0347	0.0594	0.5592
rs10483185	22	35274183	C	T	Intergenic region	RP1-288L1.4-ISX	0.2142	0.1508	0.1553	1.014	0.0136	0.5575	-0.1526	0.151	0.3123
rs11089709	22	35268277	C	A	Intergenic region	RP1-288L1.4-ISX	0.2142	0.1508	0.1553	1.013	0.0132	0.5688	-0.1526	0.151	0.3123
rs111276161	22	35268031	T	TTC	Intergenic region	RP1-288L1.4-ISX	0.2142	0.1507	0.1553	0.99	-0.0098	0.6774	NA	NA	NA
rs111466039	22	35272025	ACAGC	A	Intergenic region	RP1-288L1.4-ISX	0.2142	0.1508	0.1553	1.011	0.0114	0.6293	NA	NA	NA
rs115027479	22	35268034	A	T	Intergenic region	RP1-288L1.4-ISX	0.2142	0.1507	0.1553	0.991	-0.0095	0.6891	NA	NA	NA
rs2206177	22	35263894	A	G	Intergenic region	RP1-288L1.4-ISX	0.2142	0.1507	0.1553	0.987	-0.0127	0.584	0.1526	0.151	0.3123
rs2206178	22	35263903	G	A	Intergenic region	RP1-288L1.4-ISX	0.2142	0.1508	0.1553	1.013	0.0127	0.5846	-0.1526	0.151	0.3123
rs2206179	22	35274072	T	C	Intergenic region	RP1-288L1.4-ISX	0.2142	0.1507	0.1553	0.986	-0.0144	0.5343	0.1526	0.151	0.3123
rs5995026	22	35271517	G	C	Intergenic region	RP1-288L1.4-ISX	0.2142	0.1508	0.1553	1.013	0.0131	0.5724	-0.1526	0.151	0.3123
rs5999589	22	35264165	T	C	Intergenic region	RP1-288L1.4-ISX	0.2142	0.1507	0.1553	0.987	-0.0135	0.5598	0.1526	0.151	0.3123
rs5999590	22	35264370	A	G	Intergenic region	RP1-288L1.4-ISX	0.2142	0.1507	0.1553	0.986	-0.014	0.5451	0.1526	0.151	0.3123
rs5999591	22	35265586	G	C	Intergenic region	RP1-288L1.4-ISX	0.2142	0.1508	0.1553	1.013	0.0131	0.5704	-0.1534	0.1511	0.3099
rs5999592	22	35266681	C	T	Intergenic region	RP1-288L1.4-ISX	0.2142	0.1508	0.1553	1.013	0.0127	0.5833	-0.1526	0.151	0.3123
rs5999595	22	35270175	G	C	Intergenic region	RP1-288L1.4-ISX	0.2142	0.1508	0.1553	1.013	0.0129	0.5788	-0.1526	0.151	0.3123
rs5999596	22	35270279	C	T	Intergenic region	RP1-288L1.4-ISX	0.2142	0.1508	0.1553	1.013	0.0127	0.5829	-0.1526	0.151	0.3123
rs5999597	22	35270817	T	C	Intergenic region	RP1-288L1.4-ISX	0.2142	0.1507	0.1553	0.987	-0.013	0.5748	0.1526	0.151	0.3123
rs5999598	22	35270861	G	C	Intergenic region	RP1-288L1.4-ISX	0.2142	0.1508	0.1553	1.013	0.013	0.5751	-0.1526	0.151	0.3123
rs5999599	22	35271094	T	C	Intergenic region	RP1-288L1.4-ISX	0.2142	0.1507	0.1553	0.986	-0.0136	0.5563	0.1526	0.151	0.3123
rs5999601	22	35271871	G	A	Intergenic region	RP1-288L1.4-ISX	0.2142	0.1508	0.1553	1.014	0.0135	0.5597	-0.1526	0.151	0.3123
rs5999602	22	35272214	A	G	Intergenic region	RP1-288L1.4-ISX	0.2142	0.1507	0.1553	0.987	-0.0131	0.571	0.1526	0.151	0.3123
rs5999603	22	35272702	G	A	Intergenic region	RP1-288L1.4-ISX	0.2142	0.1508	0.1553	1.014	0.0135	0.56	-0.1526	0.151	0.3123
rs5999604	22	35272944	A	G	Intergenic region	RP1-288L1.4-ISX	0.2142	0.1507	0.1553	0.986	-0.0145	0.5307	0.1526	0.151	0.3123
rs5999608	22	35276354	A	G	Intergenic region	RP1-288L1.4-ISX	0.2142	0.1507	0.1553	0.987	-0.0126	0.5855	0.1526	0.151	0.3123
rs71782014	22	35263985	A	AT	Intergenic region	RP1-288L1.4-ISX	0.2142	0.1507	0.1553	0.991	-0.0092	0.6981	NA	NA	NA
rs7284731	22	35264587	G	C	Intergenic region	RP1-288L1.4-ISX	0.2142	0.1508	0.1553	1.014	0.0139	0.55	-0.1526	0.151	0.3123
rs73404324	22	35264532	A	G	Intergenic region	RP1-288L1.4-ISX	0.2142	0.1507	0.1553	0.987	-0.0135	0.5598	0.1526	0.151	0.3123
rs9622052	22	35275313	G	A	Intergenic region	RP1-288L1.4-ISX	0.2142	0.1508	0.1553	1.011	0.0105	0.6579	NA	NA	NA
rs16994824	22	35224378	C	A	Intergenic region	RP1-288L1.4-ISX	0.0999	0.0704	0.1563	0.99	-0.0098	0.3703	0.0941	0.0779	0.2271
rs115269217	22	35316623	G	C	Downstream gene variant	ISX	0.2716	0.1916	0.1564	1.048	0.0468	0.1651	NA	NA	NA
rs76183308	22	35189417	T	C	Intergenic region	RP1-288L1.4-ISX	-0.1293	0.0913	0.1567	0.987	-0.0126	0.3872	NA	NA	NA
rs62241660	22	35468740	C	A	Upstream gene variant	ISX	-0.1465	0.1035	0.1568	0.989	-0.0106	0.5326	-0.1456	0.119	0.2211
rs62241661	22	35472150	G	A	Upstream gene variant	ISX	-0.1465	0.1035	0.1568	0.988	-0.0117	0.4886	-0.1313	0.119	0.2699
rs12628866	22	35171154	A	G	Intergenic region	RP1-288L1.4-ISX	0.089	0.0632	0.1589	1.006	0.0064	0.5322	-0.0191	0.0725	0.7922
rs4820169	22	35230011	A	G	Intergenic region	RP1-288L1.4-ISX	-0.071	0.0508	0.162	0.989	-0.011	0.1776	0.002	0.0572	0.9726
rs5755356	22	35229744	T	C	Intergenic region	RP1-288L1.4-ISX	-0.071	0.0508	0.162	0.989	-0.011	0.1799	0.0054	0.0572	0.9249
rs5755412	22	35314472	C	T	Downstream gene variant	ISX	-0.0803	0.0574	0.162	1.003	0.0026	0.7698	NA	NA	NA
rs4820168	22	35229886	C	A	Intergenic region	RP1-288L1.4-ISX	-0.071	0.0508	0.1621	1.011	0.011	0.1765	-0.002	0.0572	0.9726
rs5755505	22	35408367	A	T	Intron variant	ISX	0.3215	0.2303	0.1627	1.004	0.0042	0.8993	NA	NA	NA
rs137971014	22	35231363	G	C	Intergenic region	RP1-288L1.4-ISX	-0.2466	0.1768	0.163	0.986	-0.0138	0.6304	NA	NA	NA
rs5999635	22	35330881	C	G	Intron variant	ISX	0.085	0.0611	0.1642	1.004	0.0039	0.683	-0.0492	0.0681	0.4701
rs5999636	22	35331041	T	C	Intron variant	ISX	0.085	0.0611	0.1642	1.004	0.0041	0.6702	-0.0492	0.0681	0.4701
rs5999637	22	35331089	A	C	Intron variant	ISX	0.085	0.0611	0.1642	1.004	0.004	0.6798	-0.0492	0.0681	0.4701
rs5755468	22	35366230	C	T	Intron variant	ISX	0.0741	0.0533	0.1644	1.002	0.0021	0.8016	-0.0063	0.0597	0.9155
rs56123017	22	35423469	A	G	Intron variant	ISX	0.2644	0.1904	0.1649	1.004	0.0041	0.8809	NA	NA	NA
rs5755536	22	35430624	A	T	Intron variant	ISX	0.2644	0.1904	0.1649	1.008	0.0079	0.7745	NA	NA	NA
rs5755525	22	35419169	G	A	Intron variant	ISX	0.2643	0.1904	0.1651	0.994	-0.0065	0.8113	NA	NA	NA
rs5755533	22	35428178	G	A	Intron variant	ISX	0.2643	0.1904	0.1651	0.997	-0.0027	0.9206	NA	NA	NA
rs79757791	22	35423871	G	A	Intron variant	ISX	0.2643	0.1904	0.1651	0.999	-0.0007	0.9808	NA	NA	NA
rs5755257	22	35133143	A	T	Intergenic region	RP1-288L1.4-ISX	-0.1101	0.0795	0.166	0.983	-0.0171	0.1723	0.0659	0.0897	0.4624
rs4821292	22	35137093	G	C	Intergenic region	RP1-288L1.4-ISX	-0.1101	0.0795	0.1661	1.017	0.0171	0.173	-0.0807	0.0893	0.3656
rs7292004	22	35253661	T	C	Intergenic region	RP1-288L1.4-ISX	0.222	0.1604	0.1663	0.996	-0.004	0.8601	NA	NA	NA
rs80064817	22	35285400	A	G	Intergenic region	RP1-288L1.4-ISX	0.222	0.1604	0.1663	0.99	-0.0096	0.6753	NA	NA	NA
rs73882949	22	35264698	G	C	Intergenic region	RP1-288L1.4-ISX	0.222	0.1604	0.1664	1.004	0.0035	0.8777	NA	NA	NA
rs8139897	22	35292292	G	T	Intergenic region	RP1-288L1.4-ISX	0.222	0.1604	0.1664	1.009	0.009	0.6941	NA	NA	NA
rs137248	22	35145571	G	C	Intergenic region	RP1-288L1.4-ISX	-0.0706	0.0512	0.1677	1.013	0.0125	0.1437	NA	NA	NA
rs5755353	22	35227332	T	G	Intergenic region	RP1-288L1.4-ISX	0.097	0.0704	0.1683	1.009	0.009	0.4132	-0.1013	0.0776	0.1915
rs79275638	22	35229040	G	GAC	Intergenic region	RP1-288L1.4-ISX	0.097	0.0704	0.1683	NA	NA	NA	NA	NA	NA
rs5755467	22	35365091	T	C	Intron variant	ISX	0.08	0.0582	0.169	0.994	-0.0061	0.513	NA	NA	NA
rs543742886	22	35176724	GA	G	Intergenic region	RP1-288L1.4-ISX	0.2298	0.1671	0.1692	NA	NA	NA	NA	NA	NA
rs11089711	22	35327248	A	T	Intron variant	ISX	0.0838	0.0611	0.1699	1.004	0.0041	0.6735	-0.0636	0.0684	0.3526
rs6518932	22	35468879	T	C	Upstream gene variant	ISX	-0.0953	0.0696	0.1712	0.993	-0.0075	0.4961	0.1369	0.0753	0.06902
rs7510640	22	35404033	T	C	Intron variant	ISX	-0.0702	0.0514	0.1717	1.003	0.0032	0.7059	NA	NA	NA
rs9610178	22	35348085	G	A	Intron variant	ISX	0.0693	0.0507	0.1717	1.005	0.0051	0.5398	0.0014	0.059	0.9808
rs141913380	22	35178703	T	C	Intergenic region	RP1-288L1.4-ISX	-0.339	0.2484	0.1724	1.009	0.0093	0.8069	NA	NA	NA
rs137223	22	35295156	CCAAGCCCA	C	Intergenic region	RP1-288L1.4-ISX	-0.0696	0.0511	0.1735	NA	NA	NA	NA	NA	NA
rs5755447	22	35343036	A	C	Intron variant	ISX	0.0843	0.062	0.1738	1.014	0.0137	0.1517	-0.028	0.0684	0.6828
rs11705343	22	35236199	G	A	Intergenic region	RP1-288L1.4-ISX	0.0871	0.0642	0.1744	0.98	-0.0197	0.05701	-0.0093	0.0729	0.8989
rs137224	22	35295159	G	C	Intergenic region	RP1-288L1.4-ISX	-0.0693	0.051	0.1748	NA	NA	NA	NA	NA	NA
rs10483182	22	35135106	A	G	Intergenic region	RP1-288L1.4-ISX	0.2489	0.1838	0.1757	0.971	-0.0297	0.416	NA	NA	NA
rs16994665	22	35128472	G	C	Intergenic region	RP1-288L1.4-ISX	0.2489	0.1838	0.1757	1.038	0.037	0.2444	-0.0014	0.2161	0.9947
rs151253816	22	35233652	A	G	Intergenic region	RP1-288L1.4-ISX	-0.133	0.0985	0.1769	0.988	-0.0116	0.4679	NA	NA	NA
rs5755443	22	35342194	T	C	Intron variant	ISX	0.0836	0.062	0.1774	1.014	0.0139	0.1437	-0.0495	0.0681	0.4672
rs5755363	22	35235546	T	C	Intergenic region	RP1-288L1.4-ISX	-0.3351	0.2494	0.1792	1.027	0.0264	0.4825	NA	NA	NA
rs116899912	22	35152083	C	T	Intergenic region	RP1-288L1.4-ISX	0.2337	0.1745	0.1806	1.037	0.0368	0.2147	-0.001	0.2083	0.9962
rs5755445	22	35342654	C	T	Intron variant	ISX	0.0823	0.0617	0.1818	0.985	-0.0155	0.1021	0.0533	0.0677	0.431
rs1028342	22	35202015	A	G	Intergenic region	RP1-288L1.4-ISX	0.0841	0.0631	0.1824	1.006	0.0056	0.5858	-0.0101	0.0721	0.8888
rs9619497	22	35371248	A	G	Intron variant	ISX	0.0803	0.0602	0.1824	0.989	-0.0108	0.2449	NA	NA	NA
rs1011504	22	35337956	A	T	Intron variant	ISX	-0.0857	0.0645	0.184	0.995	-0.0054	0.5897	NA	NA	NA
rs1034420	22	35330152	A	C	Intron variant	ISX	-0.0827	0.0623	0.1847	0.995	-0.005	0.6134	NA	NA	NA
rs144636614	22	35158565	G	GAAGT	Intergenic region	RP1-288L1.4-ISX	0.223	0.1683	0.185	1.03	0.0291	0.3619	NA	NA	NA
rs117794733	22	35172985	G	A	Intergenic region	RP1-288L1.4-ISX	0.223	0.1683	0.1851	0.978	-0.0227	0.4712	NA	NA	NA
rs9610148	22	35218492	C	A	Intergenic region	RP1-288L1.4-ISX	0.2009	0.1523	0.187	0.938	-0.0635	0.01261	NA	NA	NA
rs4821329	22	35342081	G	A	Intron variant	ISX	0.0812	0.0617	0.1879	0.985	-0.0156	0.09967	0.0762	0.068	0.2628
rs4821327	22	35341991	T	C	Intron variant	ISX	0.0812	0.0617	0.188	1.015	0.0151	0.1119	-0.0798	0.0679	0.2398
rs4821328	22	35342029	A	G	Intron variant	ISX	0.0812	0.0617	0.188	1.015	0.0152	0.109	-0.0747	0.0673	0.2675
rs9610146	22	35213858	A	G	Intergenic region	RP1-288L1.4-ISX	0.0716	0.0546	0.19	1.01	0.01	0.2521	0.0448	0.0617	0.4679
rs112733085	22	35457088	T	TG	Intron variant	ISX	-0.1363	0.104	0.1901	0.999	-0.0012	0.9436	NA	NA	NA
rs5995050	22	35441736	A	G	Intron variant	ISX	-0.1363	0.104	0.1901	1.011	0.011	0.5102	0.1281	0.1149	0.2651
rs62243159	22	35442817	C	T	Intron variant	ISX	-0.1363	0.1041	0.1901	0.989	-0.0108	0.5181	-0.1433	0.1189	0.228
rs201010768	22	35262328	AG	A	Intergenic region	RP1-288L1.4-ISX	-0.1707	0.1305	0.1907	0.984	-0.0162	0.4825	NA	NA	NA
rs60203296	22	35221606	A	C	Intergenic region	RP1-288L1.4-ISX	0.092	0.0704	0.1913	1.01	0.0097	0.3759	-0.0959	0.0778	0.2177
rs145134435	22	35187140	C	T	Intergenic region	RP1-288L1.4-ISX	0.2244	0.1722	0.1926	1.034	0.0335	0.2839	NA	NA	NA
rs2206176	22	35263579	A	T	Intergenic region	RP1-288L1.4-ISX	0.1934	0.1492	0.1951	0.987	-0.0128	0.5861	0.1468	0.1511	0.3313
rs2413277	22	35262924	C	A	Intergenic region	RP1-288L1.4-ISX	0.1934	0.1493	0.1951	1.014	0.0138	0.5553	-0.1528	0.1511	0.3119
rs5995025	22	35263432	A	C	Intergenic region	RP1-288L1.4-ISX	0.1934	0.1492	0.1951	0.987	-0.0128	0.5869	0.1468	0.1511	0.3313
rs5999613	22	35280188	A	G	Intergenic region	RP1-288L1.4-ISX	0.1934	0.1492	0.1951	0.988	-0.0121	0.5995	0.15	0.1494	0.3151
rs9607215	22	35368333	C	T	Intron variant	ISX	0.0662	0.0513	0.1972	1.003	0.0028	0.7347	-0.0092	0.0585	0.875
rs144513573	22	35177067	ACATT	A	Intergenic region	RP1-288L1.4-ISX	0.0694	0.054	0.1985	NA	NA	NA	NA	NA	NA
22:35191471	22	35191471	GAC	G	Intergenic region	RP1-288L1.4-ISX	0.2199	0.1722	0.2014	NA	NA	NA	NA	NA	NA
rs10483183	22	35162696	T	C	Intergenic region	RP1-288L1.4-ISX	0.2199	0.1721	0.2014	0.963	-0.0372	0.2104	0.0423	0.2106	0.8406
rs111679422	22	35148017	G	C	Intergenic region	RP1-288L1.4-ISX	0.2199	0.1722	0.2014	1.036	0.0351	0.2365	-0.0662	0.207	0.7491
rs112577789	22	35148055	T	G	Intergenic region	RP1-288L1.4-ISX	0.2199	0.1721	0.2014	0.964	-0.0365	0.2181	0.001	0.2083	0.9962
rs113135619	22	35148921	G	A	Intergenic region	RP1-288L1.4-ISX	0.2199	0.1722	0.2014	1.037	0.036	0.225	-0.001	0.2083	0.9962
rs113414778	22	35182966	T	A	Intergenic region	RP1-288L1.4-ISX	0.2199	0.1722	0.2014	1.034	0.0331	0.2644	-0.1596	0.2113	0.45
rs113553163	22	35152265	C	T	Intergenic region	RP1-288L1.4-ISX	0.2199	0.1722	0.2014	1.037	0.0361	0.223	-0.001	0.2083	0.9962
rs113591385	22	35180858	C	T	Intergenic region	RP1-288L1.4-ISX	0.2199	0.1722	0.2014	1.036	0.0352	0.235	-0.1596	0.2113	0.45
rs113803642	22	35168450	G	T	Intergenic region	RP1-288L1.4-ISX	0.2199	0.1722	0.2014	1.036	0.0357	0.2279	-0.133	0.2099	0.5263
rs113944568	22	35160541	G	A	Intergenic region	RP1-288L1.4-ISX	0.2199	0.1722	0.2014	1.037	0.0359	0.2252	-0.001	0.2083	0.9962
rs116887482	22	35166065	G	A	Intergenic region	RP1-288L1.4-ISX	0.2199	0.1722	0.2014	1.038	0.0375	0.2063	-0.0689	0.2115	0.7447
rs116920164	22	35155464	A	G	Intergenic region	RP1-288L1.4-ISX	0.2199	0.1721	0.2014	0.962	-0.0384	0.1961	0.0423	0.2106	0.8406
rs116949701	22	35155129	A	G	Intergenic region	RP1-288L1.4-ISX	0.2199	0.1721	0.2014	0.965	-0.036	0.2246	0.0423	0.2106	0.8406
rs116950825	22	35175053	G	C	Intergenic region	RP1-288L1.4-ISX	0.2199	0.1722	0.2014	1.039	0.0379	0.2028	-0.095	0.2129	0.6554
rs116969719	22	35149081	A	G	Intergenic region	RP1-288L1.4-ISX	0.2199	0.1721	0.2014	0.963	-0.0374	0.2082	0.0423	0.2106	0.8406
rs117025961	22	35173246	A	G	Intergenic region	RP1-288L1.4-ISX	0.2199	0.1721	0.2014	0.965	-0.0361	0.2239	0.1476	0.2106	0.4834
rs117055931	22	35153779	G	T	Intergenic region	RP1-288L1.4-ISX	0.2199	0.1722	0.2014	1.037	0.0362	0.2217	-0.001	0.2083	0.9962
rs117198193	22	35159430	T	G	Intergenic region	RP1-288L1.4-ISX	0.2199	0.1721	0.2014	0.963	-0.0377	0.2049	0.0423	0.2106	0.8406
rs117215195	22	35154847	G	C	Intergenic region	RP1-288L1.4-ISX	0.2199	0.1722	0.2014	1.038	0.0375	0.2071	-0.0423	0.2106	0.8406
rs117244567	22	35202148	T	G	Intergenic region	RP1-288L1.4-ISX	0.2199	0.1721	0.2014	0.965	-0.036	0.2268	0.0988	0.2136	0.6437
rs117343692	22	35171655	T	G	Intergenic region	RP1-288L1.4-ISX	0.2199	0.1721	0.2014	0.963	-0.0379	0.2024	0.0832	0.2122	0.6948
rs117480878	22	35181806	A	G	Intergenic region	RP1-288L1.4-ISX	0.2199	0.1721	0.2014	0.967	-0.0335	0.2582	0.095	0.2129	0.6554
rs117499638	22	35158815	G	A	Intergenic region	RP1-288L1.4-ISX	0.2199	0.1722	0.2014	1.037	0.0362	0.2224	-0.001	0.2083	0.9962
rs117528173	22	35169868	A	G	Intergenic region	RP1-288L1.4-ISX	0.2199	0.1721	0.2014	0.963	-0.038	0.2009	0.0689	0.2115	0.7447
rs117541591	22	35222133	A	G	Intergenic region	RP1-288L1.4-ISX	0.2199	0.1721	0.2014	0.966	-0.0349	0.2399	0.0464	0.2106	0.8255
rs117567812	22	35170192	C	T	Intergenic region	RP1-288L1.4-ISX	0.2199	0.1722	0.2014	1.036	0.0358	0.2282	-0.1476	0.2106	0.4834
rs117604581	22	35173193	G	A	Intergenic region	RP1-288L1.4-ISX	0.2199	0.1722	0.2014	1.037	0.0361	0.2239	-0.1476	0.2106	0.4834
rs117637715	22	35168090	A	G	Intergenic region	RP1-288L1.4-ISX	0.2199	0.1721	0.2014	0.966	-0.0341	0.2491	0.133	0.2099	0.5263
rs117851312	22	35154309	G	C	Intergenic region	RP1-288L1.4-ISX	0.2199	0.1722	0.2014	1.037	0.0362	0.2218	-0.001	0.2083	0.9962
rs117885798	22	35183161	A	T	Intergenic region	RP1-288L1.4-ISX	0.2199	0.1721	0.2014	0.964	-0.0363	0.2218	0.095	0.2129	0.6554
rs117927374	22	35153002	T	C	Intergenic region	RP1-288L1.4-ISX	0.2199	0.1721	0.2014	0.965	-0.036	0.2247	0.001	0.2083	0.9962
rs117989093	22	35215983	G	C	Intergenic region	RP1-288L1.4-ISX	0.2199	0.1722	0.2014	NA	NA	NA	NA	NA	NA
rs118010394	22	35208598	T	G	Intergenic region	RP1-288L1.4-ISX	0.2199	0.1721	0.2014	0.966	-0.0341	0.2533	0.0464	0.2106	0.8255
rs118036257	22	35150509	T	C	Intergenic region	RP1-288L1.4-ISX	0.2199	0.1721	0.2014	0.963	-0.0376	0.2052	0.001	0.2083	0.9962
rs118051071	22	35169904	G	A	Intergenic region	RP1-288L1.4-ISX	0.2199	0.1722	0.2014	1.037	0.0362	0.2229	-0.133	0.2099	0.5263
rs118073195	22	35192883	G	A	Intergenic region	RP1-288L1.4-ISX	0.2199	0.1722	0.2014	1.037	0.0365	0.2203	-0.095	0.2129	0.6554
rs118112744	22	35153631	G	A	Intergenic region	RP1-288L1.4-ISX	0.2199	0.1722	0.2014	1.037	0.0363	0.2202	-0.001	0.2083	0.9962
rs118118684	22	35164448	G	C	Intergenic region	RP1-288L1.4-ISX	0.2199	0.1722	0.2014	1.037	0.0363	0.2203	-0.0064	0.2086	0.9756
rs118188591	22	35180265	C	G	Intergenic region	RP1-288L1.4-ISX	0.2199	0.1721	0.2014	0.963	-0.0372	0.2108	0.095	0.2129	0.6554
rs138447146	22	35184063	C	CAT	Intergenic region	RP1-288L1.4-ISX	0.2199	0.1722	0.2014	1.032	0.0312	0.3019	NA	NA	NA
rs138992884	22	35181536	G	C	Intergenic region	RP1-288L1.4-ISX	0.2199	0.1722	0.2014	1.037	0.0367	0.2172	-0.095	0.2129	0.6554
rs139390327	22	35201429	A	G	Intergenic region	RP1-288L1.4-ISX	0.2199	0.1721	0.2014	0.965	-0.0359	0.2285	0.0988	0.2136	0.6437
rs140415971	22	35175114	C	T	Intergenic region	RP1-288L1.4-ISX	0.2199	0.1722	0.2014	1.039	0.0379	0.2015	-0.0832	0.2122	0.6948
rs140764534	22	35169994	G	T	Intergenic region	RP1-288L1.4-ISX	0.2199	0.1722	0.2014	1.037	0.0363	0.2213	-0.133	0.2099	0.5263
rs141522311	22	35184858	T	C	Intergenic region	RP1-288L1.4-ISX	0.2199	0.1721	0.2014	0.965	-0.0357	0.2298	0.095	0.2129	0.6554
rs142802652	22	35187544	T	A	Intergenic region	RP1-288L1.4-ISX	0.2199	0.1722	0.2014	1.036	0.0354	0.2331	-0.095	0.2129	0.6554
rs142835013	22	35147896	G	A	Intergenic region	RP1-288L1.4-ISX	0.2199	0.1722	0.2014	1.037	0.0366	0.2177	-0.001	0.2083	0.9962
rs142925476	22	35165108	A	T	Intergenic region	RP1-288L1.4-ISX	0.2199	0.1721	0.2014	0.964	-0.0364	0.2184	0.0064	0.2086	0.9756
rs144875505	22	35174822	C	A	Intergenic region	RP1-288L1.4-ISX	0.2199	0.1722	0.2014	1.039	0.0379	0.2019	-0.0832	0.2122	0.6948
rs145431498	22	35175115	G	T	Intergenic region	RP1-288L1.4-ISX	0.2199	0.1722	0.2014	1.038	0.0374	0.2075	-0.0832	0.2122	0.6948
rs147754468	22	35153166	ATCTG	A	Intergenic region	RP1-288L1.4-ISX	0.2199	0.1722	0.2014	1.035	0.0347	0.25	NA	NA	NA
rs148276197	22	35154216	G	GGTTGATATA	Intergenic region	RP1-288L1.4-ISX	0.2199	0.1721	0.2014	0.963	-0.0382	0.2064	NA	NA	NA
rs148634566	22	35180301	G	A	Intergenic region	RP1-288L1.4-ISX	0.2199	0.1722	0.2014	1.037	0.0361	0.2239	-0.095	0.2129	0.6554
rs148895975	22	35224195	C	T	Intergenic region	RP1-288L1.4-ISX	0.2199	0.1722	0.2014	1.034	0.0339	0.2538	-0.0458	0.2108	0.8279
rs149128759	22	35208385	T	TAA	Intergenic region	RP1-288L1.4-ISX	0.2199	0.1721	0.2014	0.967	-0.0338	0.2643	NA	NA	NA
rs149760442	22	35222145	A	AAGAAGT	Intergenic region	RP1-288L1.4-ISX	0.2199	0.1721	0.2014	0.966	-0.0341	0.2611	NA	NA	NA
rs16994706	22	35149836	G	A	Intergenic region	RP1-288L1.4-ISX	0.2199	0.1722	0.2014	1.037	0.0359	0.2262	-0.001	0.2083	0.9962
rs16994708	22	35150089	T	A	Intergenic region	RP1-288L1.4-ISX	0.2199	0.1722	0.2014	1.037	0.036	0.2242	-0.001	0.2083	0.9962
rs16994739	22	35165909	C	T	Intergenic region	RP1-288L1.4-ISX	0.2199	0.1722	0.2014	1.036	0.0355	0.2297	-0.0266	0.2092	0.8989
rs16994740	22	35166313	C	T	Intergenic region	RP1-288L1.4-ISX	0.2199	0.1722	0.2014	1.037	0.0365	0.2174	-0.0266	0.2092	0.8989
rs16994746	22	35167888	T	C	Intergenic region	RP1-288L1.4-ISX	0.2199	0.1721	0.2014	0.963	-0.0375	0.2063	0.0689	0.2115	0.7447
rs16994750	22	35171631	C	T	Intergenic region	RP1-288L1.4-ISX	0.2199	0.1722	0.2014	1.039	0.0379	0.2015	-0.0832	0.2122	0.6948
rs16994799	22	35202717	T	A	Intergenic region	RP1-288L1.4-ISX	0.2199	0.1722	0.2014	1.036	0.0355	0.2337	-0.0695	0.2129	0.7442
rs199825637	22	35154999	A	T	Intergenic region	RP1-288L1.4-ISX	0.2199	0.1721	0.2014	0.965	-0.036	0.2335	NA	NA	NA
rs200251265	22	35192926	C	CA	Intergenic region	RP1-288L1.4-ISX	0.2199	0.1722	0.2014	1.039	0.0384	0.2101	NA	NA	NA
rs200604442	22	35155000	A	C	Intergenic region	RP1-288L1.4-ISX	0.2199	0.1721	0.2014	0.965	-0.036	0.2336	NA	NA	NA
rs201213758	22	35187408	C	T	Intergenic region	RP1-288L1.4-ISX	0.2199	0.1722	0.2014	1.034	0.0337	0.2646	NA	NA	NA
rs201570038	22	35187394	T	C	Intergenic region	RP1-288L1.4-ISX	0.2199	0.1721	0.2014	0.967	-0.0337	0.2643	NA	NA	NA
rs201916596	22	35155001	G	A	Intergenic region	RP1-288L1.4-ISX	0.2199	0.1722	0.2014	1.035	0.0345	0.2534	NA	NA	NA
rs2179340	22	35192154	T	C	Intergenic region	RP1-288L1.4-ISX	0.2199	0.1721	0.2014	0.966	-0.035	0.2388	0.095	0.2129	0.6554
rs2227077	22	35156335	A	G	Intergenic region	RP1-288L1.4-ISX	0.2199	0.1721	0.2014	0.963	-0.0377	0.203	0.001	0.2083	0.9962
rs75170960	22	35157644	G	A	Intergenic region	RP1-288L1.4-ISX	0.2199	0.1722	0.2014	1.037	0.036	0.2248	-0.001	0.2083	0.9962
rs75418673	22	35167728	C	T	Intergenic region	RP1-288L1.4-ISX	0.2199	0.1722	0.2014	1.036	0.0358	0.2273	-0.133	0.2099	0.5263
rs75509380	22	35149706	A	G	Intergenic region	RP1-288L1.4-ISX	0.2199	0.1721	0.2014	0.963	-0.0373	0.2092	0.001	0.2083	0.9962
rs76896277	22	35166942	A	G	Intergenic region	RP1-288L1.4-ISX	0.2199	0.1721	0.2014	0.965	-0.0358	0.2263	0.0321	0.2095	0.8782
rs79573523	22	35159671	G	C	Intergenic region	RP1-288L1.4-ISX	0.2199	0.1722	0.2014	1.038	0.0372	0.2104	-0.0423	0.2106	0.8406
rs79758103	22	35171200	T	C	Intergenic region	RP1-288L1.4-ISX	0.2199	0.1721	0.2014	0.963	-0.0375	0.2072	0.0832	0.2122	0.6948
rs960304	22	35172734	T	C	Intergenic region	RP1-288L1.4-ISX	0.2199	0.1721	0.2014	0.965	-0.0353	0.2344	0.1476	0.2106	0.4834
rs960305	22	35172600	A	G	Intergenic region	RP1-288L1.4-ISX	0.2199	0.1721	0.2014	0.963	-0.038	0.2012	0.0832	0.2122	0.6948
rs714664	22	35212387	T	A	Intergenic region	RP1-288L1.4-ISX	0.0694	0.0547	0.2041	0.99	-0.0103	0.2391	-0.0489	0.0619	0.43
rs5999685	22	35435980	T	C	Intron variant	ISX	-0.1026	0.081	0.2056	1.009	0.0094	0.4691	0.0223	0.0883	0.8007
rs117276455	22	35138148	T	C	Intergenic region	RP1-288L1.4-ISX	0.2414	0.1917	0.2081	0.975	-0.0258	0.3843	NA	NA	NA
rs7286668	22	35442750	C	A	Intron variant	ISX	-0.0856	0.068	0.2085	1.031	0.0308	0.005092	-0.1007	0.076	0.1853
rs4820160	22	35186111	T	C	Intergenic region	RP1-288L1.4-ISX	0.0689	0.0548	0.2087	1.011	0.0107	0.2195	0.0432	0.0621	0.4869
rs4820175	22	35431010	C	T	Intron variant	ISX	0.0743	0.0593	0.2099	0.997	-0.0028	0.7585	0.042	0.0647	0.5167
rs9622102	22	35421812	G	T	Intron variant	ISX	0.0743	0.0593	0.2099	0.997	-0.003	0.7425	0.0533	0.0642	0.4062
rs9607193	22	35193408	A	G	Intergenic region	RP1-288L1.4-ISX	0.0691	0.0551	0.2102	1.01	0.0099	0.2569	0.0447	0.0622	0.4721
rs4820165	22	35197768	A	G	Intergenic region	RP1-288L1.4-ISX	0.0687	0.0551	0.2122	1.01	0.0095	0.2758	0.0426	0.0621	0.4929
rs9610134	22	35199267	A	G	Intergenic region	RP1-288L1.4-ISX	0.0687	0.0551	0.2122	1.009	0.0094	0.2823	0.0426	0.0621	0.4929
rs4821315	22	35274744	C	G	Intergenic region	RP1-288L1.4-ISX	-0.2915	0.2337	0.2123	1.05	0.0491	0.1806	NA	NA	NA
rs137287	22	35174737	G	T	Intergenic region	RP1-288L1.4-ISX	0.067	0.0539	0.2134	0.999	-0.0011	0.8962	0.0239	0.0604	0.6921
rs139525177	22	35218200	A	G	Intergenic region	RP1-288L1.4-ISX	0.0682	0.0548	0.2135	1.009	0.0094	0.2936	NA	NA	NA
rs145497962	22	35215413	G	A	Intergenic region	RP1-288L1.4-ISX	0.0682	0.0548	0.2135	0.991	-0.0089	0.3163	NA	NA	NA
rs1546872	22	35219404	A	G	Intergenic region	RP1-288L1.4-ISX	0.0682	0.0548	0.2135	1.011	0.0106	0.2233	0.0484	0.0619	0.4339
rs1546873	22	35219530	T	C	Intergenic region	RP1-288L1.4-ISX	0.0682	0.0548	0.2135	1.011	0.0107	0.2212	0.0425	0.0621	0.493
rs193276289	22	35216463	A	C	Intergenic region	RP1-288L1.4-ISX	0.0682	0.0548	0.2135	NA	NA	NA	NA	NA	NA
rs2103617	22	35213406	G	T	Intergenic region	RP1-288L1.4-ISX	0.0682	0.0548	0.2135	0.99	-0.01	0.2508	-0.0489	0.0619	0.43
rs2413273	22	35218174	T	C	Intergenic region	RP1-288L1.4-ISX	0.0682	0.0548	0.2135	1.009	0.0094	0.2908	NA	NA	NA
rs4263220	22	35187389	A	C	Intergenic region	RP1-288L1.4-ISX	0.0682	0.0548	0.2135	1.009	0.0086	0.3326	NA	NA	NA
rs4264656	22	35187403	T	C	Intergenic region	RP1-288L1.4-ISX	0.0682	0.0548	0.2135	1.009	0.0086	0.3369	NA	NA	NA
rs5845193	22	35212449	T	TGAA	Intergenic region	RP1-288L1.4-ISX	0.0682	0.0548	0.2135	NA	NA	NA	NA	NA	NA
rs59310426	22	35211110	C	CA	Intergenic region	RP1-288L1.4-ISX	0.0682	0.0548	0.2135	0.991	-0.0091	0.3094	NA	NA	NA
rs61503891	22	35222276	CT	C	Intergenic region	RP1-288L1.4-ISX	0.0682	0.0548	0.2135	1.009	0.0093	0.2964	NA	NA	NA
rs714665	22	35212227	G	A	Intergenic region	RP1-288L1.4-ISX	0.0682	0.0548	0.2135	0.99	-0.0101	0.2459	-0.0489	0.0619	0.43
rs7284988	22	35205060	C	T	Intergenic region	RP1-288L1.4-ISX	0.0682	0.0548	0.2135	0.99	-0.0105	0.2278	-0.0485	0.062	0.4342
rs73164192	22	35212740	G	A	Intergenic region	RP1-288L1.4-ISX	0.0682	0.0548	0.2135	0.99	-0.0103	0.2389	-0.0489	0.0619	0.43
rs9607195	22	35205840	A	G	Intergenic region	RP1-288L1.4-ISX	0.0682	0.0548	0.2135	1.01	0.0103	0.2361	0.0491	0.062	0.4282
rs9607196	22	35206265	A	T	Intergenic region	RP1-288L1.4-ISX	0.0682	0.0548	0.2135	1.01	0.0102	0.2418	0.0414	0.0621	0.5048
rs9610132	22	35194207	T	C	Intergenic region	RP1-288L1.4-ISX	0.0682	0.0548	0.2135	1.01	0.0103	0.2399	0.0426	0.0621	0.4933
rs9610138	22	35210408	A	C	Intergenic region	RP1-288L1.4-ISX	0.0682	0.0548	0.2135	1.01	0.0104	0.2354	0.0506	0.0619	0.414
rs9610139	22	35210714	A	G	Intergenic region	RP1-288L1.4-ISX	0.0682	0.0548	0.2135	1.01	0.0102	0.241	0.0498	0.0619	0.4209
rs9610140	22	35211276	T	G	Intergenic region	RP1-288L1.4-ISX	0.0682	0.0548	0.2135	1.01	0.0104	0.2356	0.0498	0.0619	0.4209
rs9610141	22	35211462	T	C	Intergenic region	RP1-288L1.4-ISX	0.0682	0.0548	0.2135	1.01	0.0101	0.2453	0.0498	0.0619	0.4209
rs9610147	22	35215943	C	G	Intergenic region	RP1-288L1.4-ISX	0.0682	0.0548	0.2135	1.009	0.0088	0.3235	NA	NA	NA
rs9622017	22	35183816	G	C	Intergenic region	RP1-288L1.4-ISX	0.0682	0.0548	0.2135	0.991	-0.0093	0.298	NA	NA	NA
rs9622028	22	35216756	C	G	Intergenic region	RP1-288L1.4-ISX	0.0682	0.0548	0.2135	1.01	0.0103	0.2393	0.0489	0.0619	0.43
rs10222255	22	35322073	G	C	Intron variant	ISX	-0.0975	0.0792	0.2185	0.994	-0.0056	0.6628	0.1257	0.0895	0.16
rs1573679	22	35339413	A	G	Intron variant	ISX	-0.0793	0.0647	0.22	0.995	-0.0051	0.6155	NA	NA	NA
rs137277	22	35169934	C	T	Intergenic region	RP1-288L1.4-ISX	0.0656	0.0536	0.2211	0.999	-0.0006	0.9447	0.024	0.0604	0.691
rs66532646	22	35250910	AG	A	Intergenic region	RP1-288L1.4-ISX	0.0629	0.0523	0.2294	NA	NA	NA	NA	NA	NA
22:35437402	22	35437402	A	AAAAC	Intron variant	ISX	-0.0963	0.0801	0.2295	NA	NA	NA	NA	NA	NA
rs12628016	22	35437824	T	C	Intron variant	ISX	-0.0963	0.0801	0.2295	1.011	0.0107	0.4082	0.0537	0.0875	0.539
rs139999926	22	35423302	T	C	Intron variant	ISX	0.0645	0.0539	0.2319	NA	NA	NA	-0.0618	0.0592	0.2963
rs34625361	22	35307025	T	C	Intergenic region	RP1-288L1.4-ISX	-0.1823	0.1526	0.2322	0.99	-0.0097	0.6854	NA	NA	NA
rs5995036	22	35303471	T	C	Intergenic region	RP1-288L1.4-ISX	-0.0657	0.0551	0.2326	0.995	-0.0055	0.535	NA	NA	NA
rs117719801	22	35156082	A	T	Intergenic region	RP1-288L1.4-ISX	0.1838	0.1551	0.236	0.974	-0.0263	0.3085	0.0041	0.1788	0.9819
rs1961917	22	35347132	C	T	Intron variant	ISX	0.0687	0.058	0.236	1.009	0.0093	0.33	-0.0858	0.0659	0.1928
rs5755406	22	35297371	C	T	Intergenic region	RP1-288L1.4-ISX	-0.0595	0.0509	0.2423	1.001	0.0007	0.9315	NA	NA	NA
rs199509869	22	35145524	T	G	Intergenic region	RP1-288L1.4-ISX	0.0922	0.0789	0.2426	1.02	0.0194	0.1343	NA	NA	NA
rs929026	22	35346625	G	A	Intron variant	ISX	0.0777	0.0667	0.2439	1.002	0.0017	0.8717	NA	NA	NA
rs78803323	22	35161843	T	C	Intergenic region	RP1-288L1.4-ISX	-0.1915	0.1656	0.2474	1.006	0.0058	0.8371	NA	NA	NA
rs2206174	22	35223588	G	C	Intergenic region	RP1-288L1.4-ISX	0.0632	0.0548	0.2486	0.99	-0.0105	0.2307	-0.0408	0.062	0.5112
rs9607201	22	35226493	G	A	Intergenic region	RP1-288L1.4-ISX	0.0632	0.0548	0.2486	0.989	-0.0107	0.2204	-0.0402	0.0621	0.5178
rs9607205	22	35228970	C	T	Intergenic region	RP1-288L1.4-ISX	0.0632	0.0548	0.2486	0.99	-0.0104	0.2364	-0.0405	0.0621	0.5138
rs9610153	22	35225513	G	T	Intergenic region	RP1-288L1.4-ISX	0.0632	0.0548	0.2486	0.99	-0.0104	0.2348	-0.0432	0.0619	0.485
rs9610154	22	35226058	G	A	Intergenic region	RP1-288L1.4-ISX	0.0632	0.0548	0.2486	0.989	-0.0106	0.2246	-0.0402	0.0621	0.5178
rs137226	22	35296455	A	T	Intergenic region	RP1-288L1.4-ISX	-0.0588	0.051	0.2489	0.999	-0.0006	0.939	NA	NA	NA
rs5749995	22	35302518	A	G	Intergenic region	RP1-288L1.4-ISX	-0.0633	0.0551	0.2508	0.995	-0.0048	0.5858	NA	NA	NA
rs4821326	22	35336723	T	A	Intron variant	ISX	0.0648	0.0565	0.251	0.995	-0.0054	0.5524	NA	NA	NA
22:35175907	22	35175907	A	G	Intergenic region	RP1-288L1.4-ISX	0.1881	0.1649	0.2539	NA	NA	NA	NA	NA	NA
rs2213436	22	35299650	A	G	Intergenic region	RP1-288L1.4-ISX	-0.0624	0.0552	0.2586	0.995	-0.0055	0.5318	NA	NA	NA
rs763926	22	35340036	A	C	Intron variant	ISX	0.0635	0.0563	0.2593	1.005	0.005	0.5677	-0.01	0.0626	0.8725
rs7286958	22	35339401	T	C	Intron variant	ISX	0.1311	0.1166	0.2608	1.02	0.0195	0.2423	0.0062	0.1144	0.9564
rs9607214	22	35368089	T	A	Intron variant	ISX	0.0574	0.0514	0.264	1.003	0.0027	0.7405	-0.0097	0.0585	0.8678
rs738426	22	35229227	A	G	Intergenic region	RP1-288L1.4-ISX	0.0609	0.0548	0.2663	1.012	0.0115	0.1907	0.0434	0.0621	0.4845
rs9607202	22	35228172	T	C	Intergenic region	RP1-288L1.4-ISX	0.0609	0.0548	0.2663	1.011	0.011	0.2094	0.0442	0.0621	0.476
rs9607204	22	35228878	G	A	Intergenic region	RP1-288L1.4-ISX	0.0609	0.0548	0.2663	0.989	-0.0109	0.2123	-0.0442	0.0621	0.476
rs4239875	22	35338995	A	G	Intron variant	ISX	-0.0716	0.0647	0.2681	0.995	-0.0051	0.6145	NA	NA	NA
rs5755543	22	35443294	C	T	Intron variant	ISX	-0.0593	0.054	0.2721	1.013	0.0131	0.1181	-0.034	0.0591	0.5655
rs145582654	22	35181028	G	C	Intergenic region	RP1-288L1.4-ISX	0.1835	0.1677	0.2741	0.999	-0.0006	0.9828	NA	NA	NA
rs4493363	22	35144411	A	G	Intergenic region	RP1-288L1.4-ISX	0.0609	0.0557	0.2745	1.008	0.0083	0.3708	NA	NA	NA
22:35431854	22	35431854	A	G	Intron variant	ISX	0.2346	0.2149	0.275	NA	NA	NA	NA	NA	NA
rs11089716	22	35429657	C	G	Intron variant	ISX	0.2346	0.2149	0.275	1.03	0.0293	0.3786	NA	NA	NA
rs146637728	22	35141876	T	C	Intergenic region	RP1-288L1.4-ISX	0.1851	0.1696	0.2751	0.962	-0.0386	0.1949	NA	NA	NA
rs59597207	22	35430716	C	T	Intron variant	ISX	0.2345	0.215	0.2752	0.972	-0.0288	0.3862	NA	NA	NA
rs79399719	22	35432134	C	T	Intron variant	ISX	0.2345	0.215	0.2752	0.972	-0.0282	0.4102	NA	NA	NA
rs8137292	22	35412704	C	A	Intron variant	ISX	0.2345	0.215	0.2752	0.971	-0.0296	0.3663	NA	NA	NA
rs10854673	22	35420559	A	G	Intron variant	ISX	0.0641	0.059	0.2775	1.002	0.0016	0.8628	-0.0587	0.0638	0.3579
rs4557087	22	35421241	G	T	Intron variant	ISX	0.0641	0.059	0.2776	0.999	-0.001	0.9168	0.0556	0.0639	0.3843
rs137228	22	35296615	G	A	Intergenic region	RP1-288L1.4-ISX	-0.0552	0.0509	0.278	1	0.0004	0.9657	NA	NA	NA
rs5755408	22	35307281	G	A	Intergenic region	RP1-288L1.4-ISX	-0.2459	0.228	0.2808	0.938	-0.0645	0.07704	NA	NA	NA
rs5755409	22	35309065	T	C	Intergenic region	RP1-288L1.4-ISX	-0.2458	0.2279	0.2808	1.064	0.0617	0.08956	NA	NA	NA
rs114334176	22	35302103	A	G	Intergenic region	RP1-288L1.4-ISX	0.1844	0.1726	0.2852	0.96	-0.0406	0.1698	0.2149	0.2091	0.304
rs16994988	22	35300701	A	T	Intergenic region	RP1-288L1.4-ISX	0.1844	0.1726	0.2852	0.959	-0.0416	0.1596	0.2149	0.2091	0.304
rs75395042	22	35303678	T	C	Intergenic region	RP1-288L1.4-ISX	0.1844	0.1726	0.2852	0.96	-0.0407	0.1688	0.2149	0.2091	0.304
rs76547343	22	35301282	G	A	Intergenic region	RP1-288L1.4-ISX	0.1844	0.1726	0.2852	1.041	0.0406	0.1692	-0.2149	0.2091	0.304
rs118137268	22	35472266	T	G	Upstream gene variant	ISX	-0.1563	0.1468	0.2869	0.965	-0.0355	0.09237	NA	NA	NA
rs12170345	22	35208171	T	A	Intergenic region	RP1-288L1.4-ISX	0.0575	0.0548	0.2941	0.991	-0.0093	0.2895	-0.0465	0.0621	0.4541
rs5755268	22	35147360	T	C	Intergenic region	RP1-288L1.4-ISX	0.0638	0.0608	0.2942	1.002	0.0023	0.815	-0.0118	0.0675	0.8612
rs5755269	22	35147445	G	A	Intergenic region	RP1-288L1.4-ISX	0.0637	0.0608	0.2944	0.997	-0.0029	0.7648	0.0139	0.0675	0.8368
rs140753697	22	35421911	C	T	Intron variant	ISX	-0.1558	0.1492	0.2965	0.996	-0.0043	0.8723	NA	NA	NA
rs8137322	22	35346255	A	G	Intron variant	ISX	0.0877	0.0842	0.2976	0.996	-0.0037	0.7834	NA	NA	NA
rs113331089	22	35322517	A	C	Intron variant	ISX	0.1932	0.1864	0.3	0.956	-0.0454	0.1682	NA	NA	NA
rs1115787	22	35453827	C	T	Intron variant	ISX	-0.0559	0.054	0.3011	1.013	0.0131	0.116	-0.0357	0.0593	0.5473
rs4284921	22	35454772	G	T	Intron variant	ISX	-0.0559	0.054	0.3011	1.013	0.013	0.1199	-0.0321	0.0594	0.5895
rs4315625	22	35454751	T	C	Intron variant	ISX	-0.0559	0.054	0.3011	0.986	-0.0139	0.1027	NA	NA	NA
rs4432561	22	35454822	T	C	Intron variant	ISX	-0.0559	0.054	0.3011	0.987	-0.0134	0.109	0.0386	0.0594	0.5156
rs4629261	22	35454748	G	C	Intron variant	ISX	-0.0559	0.054	0.3011	1.014	0.014	0.1014	NA	NA	NA
rs4645083	22	35454806	G	C	Intron variant	ISX	-0.0559	0.054	0.3011	1.014	0.0136	0.1049	-0.0386	0.0594	0.5156
rs5750051	22	35455110	G	C	Intron variant	ISX	-0.0559	0.054	0.3011	1.013	0.0131	0.1158	-0.0357	0.0593	0.5473
rs532985252	22	35187397	T	C	Intergenic region	RP1-288L1.4-ISX	0.1742	0.1686	0.3016	1.028	0.0272	0.2486	NA	NA	NA
rs8143020	22	35357967	C	A	Intron variant	ISX	-0.1639	0.1587	0.3017	0.989	-0.0107	0.6595	NA	NA	NA
rs111887290	22	35426477	A	G	Intron variant	ISX	0.2271	0.2203	0.3028	1.026	0.0256	0.4464	NA	NA	NA
rs28841395	22	35426063	A	G	Intron variant	ISX	0.2271	0.2203	0.3028	1.029	0.0287	0.3892	NA	NA	NA
rs74472161	22	35417949	A	G	Intron variant	ISX	0.2271	0.2203	0.3028	1.032	0.0314	0.345	NA	NA	NA
rs74832586	22	35428698	A	G	Intron variant	ISX	0.2271	0.2203	0.3028	1.031	0.0306	0.3719	NA	NA	NA
rs56373592	22	35419619	G	C	Intron variant	ISX	0.227	0.2203	0.303	0.97	-0.0304	0.3623	NA	NA	NA
rs61470518	22	35419283	G	C	Intron variant	ISX	0.227	0.2203	0.303	0.969	-0.031	0.352	NA	NA	NA
rs149436133	22	35327492	A	G	Intron variant	ISX	0.161	0.1564	0.3033	0.971	-0.0295	0.2642	NA	NA	NA
rs5749978	22	35247901	T	C	Intergenic region	RP1-288L1.4-ISX	0.0565	0.0552	0.3057	0.995	-0.0054	0.5332	0.0249	0.0602	0.6799
rs199938479	22	35156068	C	CTT	Intergenic region	RP1-288L1.4-ISX	-0.1906	0.1869	0.3078	0.95	-0.051	0.08979	NA	NA	NA
rs62243089	22	35362559	C	T	Intron variant	ISX	-0.1733	0.1701	0.3082	0.998	-0.0016	0.9524	NA	NA	NA
rs2413283	22	35328229	T	C	Intron variant	ISX	-0.1084	0.1064	0.3083	1.006	0.0055	0.752	NA	NA	NA
rs5755348	22	35225029	T	C	Intergenic region	RP1-288L1.4-ISX	0.065	0.0642	0.3115	1.002	0.0022	0.8279	-0.0997	0.0689	0.1479
rs5755354	22	35227988	T	C	Intergenic region	RP1-288L1.4-ISX	0.065	0.0642	0.3115	NA	NA	NA	NA	NA	NA
rs5749969	22	35229081	G	T	Intergenic region	RP1-288L1.4-ISX	0.065	0.0642	0.3117	0.998	-0.0021	0.8346	0.0994	0.069	0.1495
rs5999554	22	35224214	C	T	Intergenic region	RP1-288L1.4-ISX	0.065	0.0642	0.3117	0.998	-0.0019	0.8475	0.0997	0.0689	0.1479
rs199742317	22	35466937	AT	A	Intron variant	ISX	-0.1981	0.1966	0.3135	1.035	0.0346	0.2937	NA	NA	NA
rs5755423	22	35331805	C	T	Intron variant	ISX	0.0604	0.0605	0.3185	0.995	-0.0049	0.6104	0.069	0.0677	0.3084
rs5755426	22	35332157	A	T	Intron variant	ISX	0.0603	0.0605	0.3185	1.005	0.0046	0.6278	-0.069	0.0677	0.3084
rs713805	22	35307207	C	T	Intergenic region	RP1-288L1.4-ISX	-0.0546	0.055	0.3212	1.004	0.0043	0.6248	NA	NA	NA
rs9610179	22	35360057	A	C	Intron variant	ISX	0.0604	0.061	0.3221	1.01	0.0095	0.3165	NA	NA	NA
rs4820172	22	35333585	C	A	Intron variant	ISX	-0.0635	0.0645	0.3248	1.005	0.0054	0.5941	NA	NA	NA
rs4821319	22	35333474	C	T	Intron variant	ISX	-0.0635	0.0645	0.3248	1.005	0.0051	0.6165	NA	NA	NA
rs5755309	22	35205150	A	T	Intergenic region	RP1-288L1.4-ISX	0.0577	0.0586	0.3254	0.999	-0.0008	0.9361	-0.0346	0.0655	0.5972
[truncated: 1,213 more rows]

## Sheet: Supplementary Table 17.
Supplementary Table 17. SNPs associated with plasma proteomic profiles and tau-PET SUVR levels
[truncated: 939 more rows]

[truncated: 2 more sheets: Supplementary Table 18., Supplementary Table 19.]
